# Supplementary material for: Exome sequencing to explore the possibility of predicting genetic susceptibility to the joint occurrence of polycystic ovary syndrome and Hashimoto’s thyroiditis
Source: Front Immunol. 2023 Jul 20;14:1193293. doi: 10.3389/fimmu.2023.1193293 (PMC10397507; doi:10.3389/fimmu.2023.1193293)
Supplement: Supplementary file 2 [file Table_1.xlsx]

## Sheet: Legend
Supplementary Tables Legend
Table S1. Ranges of the biochemical parameters standard concentrations.
Table S2. 303 variants differentiating PCOS+HT from both PCOS and HT (common for P+H vs. H and P+H vs. P comparisons).
Table S3. Functional enrichment analysis of 303 variants differentiating PCOS+HT from both PCOS and HT; Benjamini-Hochberg corrected p-value < 0.05.
Table S4. 292 variants differentiating all three groups of patients (PCOS+HT, PCOS, and HT) from the control (K) group – assigned as ‘minimal genetic background’.
Table S5. Functional enrichment analysis of 292 variants differentiating all three groups of patients (PCOS+HT, PCOS, and HT) from the control (K) group – assigned as ‘minimal genetic background’; Benjamini-Hochberg corrected p-value < 0.05.
Table S6. 319 variants differentiating PCOS+HT and PCOS from the control (K) group (common for P+H vs. K and P vs. K comparisons) – assigned as ‘PCOS element’.
Table S7. Functional enrichment analysis of 319 variants differentiating PCOS+HT and PCOS from the control (K) group (common for P+H vs. K and P vs. K comparisons) – assigned as ‘PCOS element’; Benjamini-Hochberg corrected p-value < 0.05.
Table S8. 320 variants differentiating PCOS+HT and HT from the control (K) group (common for P+H vs. K and H vs. K comparisons) – assigned as ‘HT element’.
Table S9. Functional enrichment analysis of 320 variants differentiating PCOS+HT and HT from the control (K) group (common for P+H vs. K and H vs. K comparisons) – assigned as ‘HT element’; Benjamini-Hochberg corrected p-value < 0.05.
Table S10. TaqMan genotyping summary with odds ratios (OR), confidence intervals (CI), and p-values for allelic and for genotype-based models. In allelic models, FAM allele was always a reference one. The column "Other significant" indicates other models in which the genotype-phenotype relationship was significant at nominal p < 0.05. VIC/FAM alleles frequency was based on 1000 genomes frequency …

## Sheet: Table S1
Table S1. Ranges of the biochemical parameters standard concentrations.
PARAMETER		Unit	Range of standard concentration
TSH	thyroid-stimulating hormone	µIU/ml	0.35-4.94
fT4	free thyroxine	pmol/ml	age 11-21: 10.04-17.25; age 21-45: 9.0-19.05
TPO-Ab	anti-thyroid peroxidase	IU/ml	<5.61
Tg-Ab	anti-thyroglobulin	IU/ml	<4.1
T	testosterone	ng/ml	0.14-0.53
A	androstenedione	ng/ml	0.34-2.63
DHEAS	dehydroepiandrosterone sulfate	µmol/l	age 15-20: 1.7-13.4; age 20-25: 3.6-11.1; age 25-35: 2.6-13.9; age 35-45: 2.0-11.1
17-OH-PRG	17-α-hydroxyprogesterone	ng/ml	follicular phase of the cycle: 0.25-2.62
FSH	follicle-stimulating hormone	mIU/ml	follicular phase of the cycle: 3.03-8.08
LH	luteinizing hormone	mIU/ml	follicular phase of the cycle: 1.08-11.78
E2	estradiol	pg/ml	follicular phase of the cycle: 24-251
PRG	progesterone	ng/ml	luteal phase of the cycle: > 7 ovulation is probable; > 10 ovulation is sure

## Sheet: Table S2
Table S2. 303 variants differentiating PCOS+HT from both PCOS and HT (common for P+H vs. H and P+H vs. P comparisons).
Variant ID	Gene	IMPACT	Consequence	AF	SIFT	PolyPhen	CADD_PHRED
1:109270563_T/C	FNDC7	LOW	synonymous_variant	0.0411			7.983
1:144854537_T/C	PDE4DIP	LOW	synonymous_variant				9.113
1:149871905_G/C	BOLA1	MODERATE	missense_variant	0.0232	tolerated(1)	benign(0)	15.63
1:149906167_T/G	MTMR11	MODERATE	missense_variant	0.0244	tolerated(0.4)	possibly_damaging(0.637)	22.7
1:149943157_G/A	OTUD7B	LOW	synonymous_variant	0.0264			0.388
1:151497202_G/A	CGN	MODERATE	missense_variant	0.0992	deleterious(0.01)	benign(0.082)	23.3
1:151584734_T/TGGC	SNX27	MODERATE	inframe_insertion
1:152278555_T/C	FLG	MODERATE	missense_variant		tolerated(0.38)	benign(0.005)	9.251
1:157497597_C/T	FCRL5	LOW	synonymous_variant	0.0419			0.269
1:175087729_T/C	TNN	MODERATE	missense_variant	0.4732	tolerated(0.6)	benign(0)	4.481
1:180905352_C/T	KIAA1614	LOW	synonymous_variant	0.3325			0.609
1:180905448_G/T	KIAA1614	MODERATE	missense_variant	0.4036	tolerated(0.48)	benign(0)	3.42
1:1916529_C/T	C1orf222	MODIFIER	downstream_gene_variant	0.4359			0.418
1:1916890_C/T	C1orf222	MODIFIER	downstream_gene_variant	0.4385			12.68
1:197108946_A/G	ASPM	LOW	synonymous_variant	0.0192			6.97
1:200549451_T/C	KIF14	LOW	synonymous_variant	0.0162			0.364
1:201060865_G/A	CACNA1S	LOW	synonymous_variant	0.3051			10.71
1:20208825_C/G	OTUD3	MODIFIER	upstream_gene_variant	0.0951			10.16
1:203186950_C/CAGACCATGGCCCCGCCCAGTCCCT	CHIT1	HIGH	stop_gained				32
1:207269919_C/T	C4BPB	LOW	synonymous_variant	0.3898			0.982
1:210190242_T/C	SYT14	MODIFIER	intron_variant				5.37
1:228404198_G/A	OBSCN	LOW	synonymous_variant	0.0535			7.151
1:24021224_C/T	RPL11	LOW	synonymous_variant	0.013			5.511
1:24447468_G/C	IL22RA1	MODERATE	missense_variant	0.4663	deleterious(0.01)	benign(0.039)	18.83
1:24465113_C/T	IL22RA1	LOW	synonymous_variant	0.4706			2.181
1:34071525_C/T	CSMD2	MODERATE	missense_variant&NMD_transcript_variant	0.5184	tolerated_low_confidence(1)	benign(0.011)	6.763
1:3686415_C/T	CCDC27	LOW	synonymous_variant	0.0188			0.311
1:47607785_G/A	CYP4A22	MODERATE	missense_variant	0.3363	deleterious(0.01)	possibly_damaging(0.893)	22.6
1:47609489_T/C	CYP4A22	MODERATE	missense_variant		tolerated(1)	benign(0)	4.048
1:54690954_T/C	SSBP3	MODIFIER	downstream_gene_variant	0.4619			1.614
1:89479063_G/A	GBP3	MODERATE	missense_variant	0.3337	deleterious(0)	probably_damaging(0.988)	25.4
1:89479074_C/T	GBP3	MODERATE	missense_variant	0.3339	deleterious(0.03)	benign(0.433)	20.5
1:909238_G/C	PLEKHN1	MODERATE	missense_variant		tolerated(0.31)	benign(0)	11.75
10:101604207_C/T	ABCC2	LOW	synonymous_variant	0.2881			9.305
10:101639877_A/C	DNMBP	MODERATE	missense_variant	0.2772	tolerated(0.18)	benign(0.094)	11.44
10:101690050_C/T	DNMBP	MODIFIER	intron_variant	0.4427			0.356
10:102743666_A/C	SEMA4G	LOW	synonymous_variant				2.165
10:119134707_G/A	PDZD8	MODERATE	missense_variant	0.0218	tolerated(0.27)	benign(0.091)	19.3
10:122216862_C/T	PPAPDC1A	LOW	synonymous_variant	0.1959			15.77
10:122346808_G/A	PPAPDC1A	MODIFIER	intron_variant	0.1168			0.495
10:23408278_C/T	MSRB2	LOW	synonymous_variant	0.2256			7.475
10:3181126_C/T	PITRM1	MODERATE	missense_variant	0.0351	tolerated(0.22)	benign(0.017)	18.99
10:3214942_T/C	PITRM1	MODERATE	missense_variant	0.0493	tolerated_low_confidence(0.6)	benign(0)	0.004
10:46970796_G/A	SYT15	MODIFIER	upstream_gene_variant	0.008			8.422
10:50028308_C/T	WDFY4	LOW	synonymous_variant	0.0333			1.59
10:69934258_C/G	MYPN	MODERATE	missense_variant	0.4714	tolerated(0.06)	benign(0.12)	9.591
10:70987060_A/G	HKDC1	MODERATE	missense_variant	0.0168	deleterious(0.02)	benign(0.007)	23.4
10:71018874_T/G	HKDC1	MODIFIER	intron_variant	0.4928			4.474
11:1080391_G/A	MUC2	MODERATE	missense_variant	0.0483	tolerated(0.18)	benign(0.081)	12.5
11:1080954_G/A	MUC2	LOW	synonymous_variant	0.0791			3.259
11:1081141_C/T	MUC2	LOW	splice_region_variant&synonymous_variant	0.0565			1.756
11:123477352_G/A	GRAMD1B	LOW	synonymous_variant	0.2694			8.729
11:1619172_ACCCCCACAGGAGCCACAGCCCCCCTTGGAG/A	KRTAP5-2	MODERATE	inframe_deletion				15.87
11:22271870_A/T	ANO5	MODERATE	missense_variant		tolerated(0.11)	benign(0.022)	16.69
11:33566507_G/A	KIAA1549L	MODERATE	missense_variant	0.0068	tolerated_low_confidence(0.17)	benign(0.007)	12.15
11:608502_CGGACGCGCTCTG/C	PHRF1	MODERATE	inframe_deletion				13.96
11:62782278_C/T	SLC22A8	LOW	synonymous_variant	0.1907			3.61
11:6549779_A/C	DNHD1	MODERATE	missense_variant		tolerated(0.71)	benign(0)	1.168
11:6550309_G/A	DNHD1	MODERATE	missense_variant		tolerated(0.8)	benign(0)	17.1
11:68177510_C/T	LRP5	LOW	synonymous_variant	0.1102			12.18
11:72946020_C/T	P2RY2	LOW	synonymous_variant				10.43
11:73978243_G/A	P4HA3	MODIFIER	3_prime_UTR_variant	0.2266			12.65
11:73988167_C/T	P4HA3	MODERATE	missense_variant	0.1771	tolerated(0.14)	benign(0.067)	23.1
11:74109166_A/G	PGM2L1	MODERATE	missense_variant	0.1879	tolerated(0.14)	benign(0)	22.4
11:8115699_T/C	TUB	LOW	synonymous_variant	0.3988			10.61
12:103656233_A/C	C12orf42	MODIFIER	non_coding_transcript_exon_variant	0.3622			2.868
12:124826598_T/C	NCOR2	LOW	synonymous_variant	0.1859			10.67
12:133682655_A/G	ZNF140	LOW	synonymous_variant				8.496
12:40713901_T/A	LRRK2	MODERATE	missense_variant	0.2859	tolerated(0.79)	benign(0)	13.97
12:40742254_G/A	LRRK2	LOW	synonymous_variant	0.2738			10.06
12:49723963_A/G	TROAP	LOW	synonymous_variant	0.1941			6.705
12:49724955_A/C	TROAP	MODIFIER	intron_variant	0.1434			4.956
12:49730135_G/C	C1QL4	LOW	synonymous_variant	0.0907			10.5
12:49856194_C/T	SPATS2	MODIFIER	intron_variant	0.0639			2.268
12:7842932_C/T	GDF3	MODERATE	missense_variant	0.2252	tolerated(0.25)	benign(0.007)	10.84
12:78542699_T/C	NAV3	LOW	splice_region_variant&synonymous_variant	0.3658			10.61
12:92818786_A/G	CLLU1OS	MODIFIER	intron_variant				0.185
13:107145610_C/T	EFNB2	LOW	synonymous_variant	0.0082			8.712
13:113665673_G/C	MCF2L	MODIFIER	intron_variant	0.0613			1.463
13:25823441_C/T	MTMR6	MODERATE	missense_variant	0.0571	tolerated_low_confidence(0.54)	benign(0)	14.82
13:25823451_A/G	MTMR6	LOW	synonymous_variant	0.0579			9.609
13:39343822_C/T	FREM2	MODERATE	missense_variant	0.1418	deleterious(0)	probably_damaging(0.988)	22.6
13:51658404_A/T	LINC00371	MODIFIER	non_coding_transcript_exon_variant	0.0076			0.456
14:105406372_C/T	AHNAK2	MODERATE	missense_variant	0.2931	tolerated(0.65)	benign(0.062)	3.578
14:105408182_T/G	AHNAK2	MODERATE	missense_variant		tolerated(1)	benign(0.022)	0.001
14:105409907_T/C	AHNAK2	MODERATE	missense_variant	0.2458	tolerated(1)	benign(0.001)	0.007
14:105413790_G/A	AHNAK2	LOW	synonymous_variant	0.3504			0.02
14:105415200_G/C	AHNAK2	LOW	synonymous_variant	0.2899			0.001
14:105415229_T/C	AHNAK2	MODERATE	missense_variant	0.2823	tolerated(1)	benign(0.005)	0.001
14:105415745_C/G	AHNAK2	MODERATE	missense_variant	0.2772	tolerated(0.31)	probably_damaging(0.953)	7.595
14:105415748_G/A	AHNAK2	MODERATE	missense_variant	0.3003	tolerated(1)	benign(0)	0.001
14:105416649_G/A	AHNAK2	LOW	synonymous_variant	0.277			0.001
14:105417103_G/A	AHNAK2	MODERATE	missense_variant	0.2816	tolerated(0.11)	possibly_damaging(0.66)	12.22
14:105420927_A/G	AHNAK2	LOW	synonymous_variant	0.3147			0.454
14:105421050_T/G	AHNAK2	LOW	synonymous_variant	0.3097			1.192
14:105478102_G/A	CDCA4	LOW	synonymous_variant	0.4189			10.03
14:22555072_A/G	TRAV23DV6	LOW	synonymous_variant	0.0363			0.259
14:23282110_A/G	SLC7A7	LOW	splice_region_variant&synonymous_variant				14.93
14:70634546_C/T	SLC8A3	LOW	synonymous_variant	0.1424			9.59
14:77928525_A/G	AHSA1	LOW	synonymous_variant				9.933
14:78390880_T/C	ADCK1	LOW	synonymous_variant	0.2346			7.651
14:90650684_C/T	KCNK13	LOW	synonymous_variant	0.0342			0.03
14:94912799_G/A	SERPINA11	LOW	synonymous_variant	0.2598			4.837
14:94912896_T/G	SERPINA11	MODERATE	missense_variant	0.2604	tolerated(0.06)	benign(0.098)	8.007
15:29416901_A/G	FAM189A1	MODERATE	missense_variant	0.1713	tolerated(1)	benign(0)	0.001
15:29421014_G/C	FAM189A1	LOW	synonymous_variant	0.1378			0.568
15:29421054_C/T	FAM189A1	MODERATE	missense_variant	0.1352	tolerated(1)	benign(0)	9.516
15:33091102_CCTT/C	FMN1	MODERATE	inframe_deletion				21.8
15:40313141_C/T	EIF2AK4	LOW	synonymous_variant	0.3051			12.49
15:52455709_A/G	GNB5	MODIFIER	intron_variant	0.1971			0.846
15:54003066_C/A	WDR72	LOW	synonymous_variant	0.0256			9.05
15:54786879_T/C	UNC13C	LOW	synonymous_variant	0.0591			8.979
15:55677832_T/C	CCPG1	LOW	synonymous_variant	0.0012			14.92
15:65715171_G/A	IGDCC4	LOW	synonymous_variant	0.3149			11.76
15:65916527_A/T	SLC24A1	MODERATE	missense_variant	0.3145	tolerated(0.1)	benign(0.272)	9.91
15:85610349_C/T	PDE8A	LOW	synonymous_variant	0.0128			10.51
15:91185291_C/T	CRTC3	LOW	synonymous_variant	0.0318			1.918
16:1260481_T/C	CACNA1H	LOW	synonymous_variant	0.9199			1.594
16:1261282_T/C	CACNA1H	LOW	synonymous_variant				0.872
16:1273638_A/G	TPSG1	MODIFIER	intron_variant				4.192
16:1306642_C/T	TPSD1	MODERATE	missense_variant	0.0779	deleterious(0)	probably_damaging(1)	22.1
16:1583059_G/T	IFT140	MODIFIER	intron_variant	0.0226			0.927
16:1583060_T/A	IFT140	MODIFIER	intron_variant	0.0226			5.255
16:1638000_C/G	IFT140	MODERATE	missense_variant	0.027	tolerated(0.3)	benign(0)	0.086
16:4748825_C/T	ANKS3	LOW	synonymous_variant	0.405			9.892
16:55601388_A/G	CAPNS2	LOW	synonymous_variant	0.4229			1.131
16:57847784_A/G	CTD-2600O9.1	LOW	splice_region_variant&5_prime_UTR_variant	0.0078			1.563
16:65016087_A/C	CDH11	MODERATE	missense_variant		tolerated(0.54)	benign(0.001)	9.433
16:84067004_C/T	SLC38A8	LOW	synonymous_variant	0.0941			0.374
16:88872511_T/C	CDT1	LOW	synonymous_variant	0.8702			0.041
17:10448769_A/T	MYH2	LOW	synonymous_variant				9.626
17:10450816_T/C	MYH2	LOW	synonymous_variant				13.41
17:17425631_C/T	PEMT	MODERATE	missense_variant	0.1989	tolerated(0.67)	benign(0.001)	0.123
17:18874685_C/CGGT	FAM83G	MODERATE	inframe_insertion				13.55
17:18874720_C/G	FAM83G	LOW	synonymous_variant				0.016
17:3101590_C/T	OR1A2	MODERATE	missense_variant	0.1478	tolerated(0.36)	benign(0.175)	11.4
17:33814758_T/C	SLFN12L	HIGH	start_lost	0.1116	tolerated_low_confidence(1)	unknown(0)	0.002
17:3397702_C/T	ASPA	LOW	synonymous_variant	0.2037			6.525
17:3559823_G/A	CTNS	LOW	synonymous_variant	0.1506			5.31
17:43209727_C/T	ACBD4	MODIFIER	upstream_gene_variant	0.1542			9.4
17:4337412_C/G	SPNS3	LOW	synonymous_variant	0.232			6.502
17:43923180_G/A	SPPL2C	MODERATE	missense_variant		tolerated(0.57)	benign(0.021)	0.006
17:53076799_G/A	STXBP4	MODERATE	missense_variant	0.8524	tolerated(1)	benign(0)	12.96
17:56344867_G/A	LPO	LOW	synonymous_variant	0.1691			4.986
17:72248512_C/T	TTYH2	MODERATE	missense_variant	0.0855	tolerated(0.13)	benign(0.011)	15.83
17:7224921_C/G	NEURL4	MODERATE	missense_variant	0.2055	tolerated(0.54)	benign(0.135)	16.66
17:7319325_C/T	NLGN2	LOW	synonymous_variant	0.0108			12.91
17:7324788_G/A	SPEM1	MODERATE	missense_variant	0.0811	tolerated(0.08)	benign(0.049)	19.13
17:7324852_C/G	SPEM1	LOW	synonymous_variant	0.0815			0.068
17:7332930_G/A	C17orf74	MODIFIER	downstream_gene_variant	0.1368			0.736
17:7333058_C/A	C17orf74	MODIFIER	downstream_gene_variant	0.1342			10.42
17:7336074_G/A	TMEM102	MODIFIER	upstream_gene_variant	0.1164			18.17
17:73812867_C/T	UNK	LOW	synonymous_variant	0.0154			5.993
17:8026364_C/T	HES7	LOW	synonymous_variant	0.1402			14.63
17:8701799_G/T	MFSD6L	MODERATE	missense_variant	0.2686	tolerated(0.11)	possibly_damaging(0.598)	16.52
18:12320739_G/A	TUBB6	MODIFIER	intron_variant				1.171
18:63477206_G/A	CDH7	LOW	synonymous_variant	0.0166			1.463
18:9104204_G/GC	NDUFV2	MODIFIER	intron_variant				11.7
19:10071347_C/T	COL5A3	MODERATE	missense_variant	0.253	tolerated(0.26)	benign(0.005)	12.79
19:13470522_T/C	CACNA1A	LOW	synonymous_variant	0.112			11.79
19:16855265_A/G	NWD1	MODERATE	missense_variant		tolerated(1)	benign(0)	0.004
19:44055726_T/C	XRCC1	MODERATE	missense_variant		tolerated(0.59)	benign(0)	17.5
19:46122748_G/A	EML2	MODIFIER	intron_variant	0.1645			2.017
19:50059982_C/G	NOSIP	LOW	synonymous_variant	0.0793			12.74
19:50086806_C/T	PRRG2	LOW	synonymous_variant	0.2999			14.84
19:50091798_G/T	PRRG2	MODERATE	missense_variant	0.2983	tolerated(0.14)	benign(0)	10.9
19:50098423_G/A	PRR12	LOW	synonymous_variant	0.2981			8.126
19:50099422_C/T	PRR12	LOW	synonymous_variant	0.1434			1.024
19:51527364_G/A	KLK11	MODERATE	missense_variant	0.027	deleterious(0.02)	possibly_damaging(0.697)	22
19:53911510_G/A	ZNF765	LOW	synonymous_variant	0.2276			0.716
19:7936208_A/G	CTD-3193O13.9	MODERATE	missense_variant	0.527	tolerated_low_confidence(0.31)	unknown(0)	0.788
19:7963949_A/G	LRRC8E	MODERATE	missense_variant	0.2328	tolerated(0.39)	benign(0.225)	10.2
19:7964727_G/A	LRRC8E	LOW	synonymous_variant	0.1627			4.545
19:7982543_C/G	TGFBR3L	MODIFIER	intron_variant	0.0012			10.22
19:9086184_G/A	MUC16	LOW	synonymous_variant	0.0228			0.041
2:112786049_G/A	MERTK	MODERATE	missense_variant	0.0721	tolerated(1)	benign(0.003)	0.019
2:112786357_G/A	MERTK	LOW	synonymous_variant	0.0507			0.02
2:127816632_G/A	BIN1	LOW	synonymous_variant	0.0947			3.963
2:128369896_A/G	MYO7B	MODIFIER	intron_variant	0.6615			12.85
2:128399414_G/A	LIMS2	MODIFIER	intron_variant	0.2143			1.892
2:171225841_A/G	MYO3B	MODERATE	missense_variant	0.3025	tolerated(1)	benign(0)	16.86
2:175289314_T/C	SCRN3	LOW	synonymous_variant	0.0503			11.53
2:176964947_G/A	HOXD12	MODERATE	missense_variant	0.0052	tolerated(0.07)	benign(0)	0.062
2:182468803_T/G	CERKL	MODERATE	missense_variant	0.1559	deleterious(0.04)	benign(0.15)	21.3
2:205986321_A/G	PARD3B	LOW	synonymous_variant	0.2704			8.331
2:218695102_G/A	TNS1	MODERATE	missense_variant	0.3754	tolerated(0.19)	benign(0)	13.72
2:220037756_A/G	CNPPD1	MODERATE	missense_variant	0.4103	tolerated(0.41)	benign(0)	12.36
2:228252633_G/A		MODIFIER	intergenic_variant	0.3011			13.09
2:26410214_C/T	GAREML	LOW	synonymous_variant	0.0188			0.02
2:73435601_T/C	NOTO	LOW	synonymous_variant	0.092			1.328
2:85769711_C/G	MAT2A	LOW	synonymous_variant	0.4928			12.01
2:85808737_A/G	VAMP8	LOW	synonymous_variant	0.4395			13
2:85818886_C/T	VAMP5	LOW	synonymous_variant	0.1923			9.079
20:20006368_T/C	NAA20	LOW	synonymous_variant	0.0968			7.223
20:48259034_A/G	B4GALT5	LOW	synonymous_variant	0.4467			11.65
20:62493978_G/A	ABHD16B	MODERATE	missense_variant	0.0653	tolerated(0.22)	benign(0.028)	3.894
20:62494027_G/C	ABHD16B	LOW	synonymous_variant	0.0711			0.316
20:62591460_G/A	ZNF512B	LOW	synonymous_variant	0.0204			9.003
21:46396659_G/C	FAM207A	MODERATE	missense_variant	0.1522	tolerated(1)	benign(0.003)	8.008
21:46488959_G/A	AP001579.1	MODIFIER	downstream_gene_variant	0.0647			5.629
22:19951207_C/G	COMT	LOW	synonymous_variant	0.2969			2.947
22:41574383_A/C	EP300	MODERATE	missense_variant	0.0114	tolerated_low_confidence(0.17)	benign(0)	20.4
22:44586522_C/T	PARVG	LOW	synonymous_variant	0.1747			7.987
3:121304933_G/A	ARGFX	MODERATE	missense_variant	0.1711	tolerated(0.77)	benign(0)	0.867
3:122419083_C/A	PARP14	MODERATE	missense_variant	0.0777	tolerated(0.14)	possibly_damaging(0.573)	15.4
3:122440043_G/A	PARP14	MODIFIER	intron_variant	0.0795			3.266
3:122459477_A/G	HSPBAP1	LOW	synonymous_variant	0.0777			9.458
3:125854409_T/C	ALDH1L1	MODERATE	missense_variant	0.1544	deleterious(0.02)	benign(0.087)	20.7
3:125856695_C/A	ALDH1L1	LOW	synonymous_variant	0.2448			0.213
3:125865766_C/A	ALDH1L1	MODERATE	missense_variant	0.2372	deleterious_low_confidence(0)	benign(0.065)	12.61
3:136045213_G/A	PCCB	MODIFIER	intron_variant	0.0561			0.242
3:146171883_G/C	PLSCR2	MODERATE	missense_variant	0.0018	deleterious(0.01)	benign(0.098)	18.57
3:183908982_C/T	ABCF3	MODERATE	missense_variant	0.0256	deleterious(0.04)	benign(0.015)	22.8
3:195506712_AGCTGAGGAAGTGTCGGTGACAGGAAGAGGGGTGGCGTGACGTGTGGAT/A	MUC4	MODERATE	inframe_deletion				8.067
3:196674879_A/G	PIGZ	LOW	synonymous_variant				9.548
3:27436597_G/A	SLC4A7	MODERATE	missense_variant	0.007	tolerated(0.28)	benign(0.099)	18.88
3:33728610_A/G	CLASP2	MODERATE	missense_variant	0.0499	deleterious(0)	probably_damaging(0.998)	26.8
3:49866584_T/G	TRAIP	LOW	synonymous_variant	0.1352			1.494
3:52637631_T/C	PBRM1	LOW	synonymous_variant	0.0094			10.51
4:109842152_T/C	COL25A1	MODIFIER	intron_variant	0.0162			4.937
4:169317225_T/C	DDX60L	MODERATE	missense_variant	0.005	tolerated(0.18)	possibly_damaging(0.598)	8.564
4:185655171_C/T	CENPU	MODERATE	missense_variant&splice_region_variant	0.3373	tolerated(0.28)	benign(0.151)	11.77
4:38829163_A/C	TLR6	LOW	synonymous_variant	0.0897			1.87
4:38879949_G/A	FAM114A1	MODERATE	missense_variant	0.2033	tolerated(0.14)	benign(0.018)	16.07
4:38880046_T/C	FAM114A1	MODERATE	missense_variant&splice_region_variant	0.2029	tolerated(0.32)	benign(0)	0.33
4:47560002_C/A	ATP10D	MODERATE	missense_variant	0.0773	tolerated(0.22)	benign(0.015)	1.829
4:5750003_A/G	EVC	LOW	synonymous_variant	0.2175			1.673
4:77817362_T/C	SOWAHB	LOW	synonymous_variant	0.1947			1.552
4:79385632_C/T	FRAS1	LOW	synonymous_variant	0.0244			4.142
4:79832706_C/G	BMP2K	MODERATE	missense_variant	0.1088	tolerated_low_confidence(0.06)	benign(0.182)	19.55
5:111481600_A/T	EPB41L4A	MODIFIER	non_coding_transcript_exon_variant	0.1697			5.288
5:126140540_G/A	LMNB1	LOW	synonymous_variant	0.0226			10.39
5:170597190_G/A	RANBP17	LOW	synonymous_variant	0.0976			10.84
5:74400386_G/C	ANKRD31	MODERATE	missense_variant	0.2127	tolerated(1)	benign(0.074)	1.864
5:9190404_G/A	SEMA5A	LOW	synonymous_variant	0.2827			2.891
6:10398707_G/A	TFAP2A	LOW	synonymous_variant	0.0889			12
6:117710661_T/C	ROS1	MODERATE	missense_variant	0.0719	tolerated(0.17)	benign(0.051)	17.59
6:150212003_C/T	RAET1E	MODERATE	missense_variant	0.2678	tolerated(0.64)	benign(0)	0.008
6:154414446_A/T	OPRM1	MODIFIER	intron_variant				2.815
6:154414563_A/G	OPRM1	MODIFIER	intron_variant				8.87
6:154414573_C/T	OPRM1	MODIFIER	intron_variant				9.464
6:160953642_A/G	LPA	MODERATE	missense_variant	0.0122	tolerated(0.92)	benign(0.099)	6.784
6:166736362_C/T	SFT2D1	LOW	synonymous_variant	0.4722			8.951
6:31556928_C/A	NCR3	MODERATE	missense_variant	0.0319	tolerated_low_confidence(0.77)	benign(0)	1.285
6:32497914_C/T	HLA-DRB5	MODERATE	missense_variant		tolerated(1)	benign(0.065)	8.036
6:32497961_T/G	HLA-DRB5	MODERATE	missense_variant		tolerated(0.06)	benign(0)	9.112
6:36294864_A/G	C6orf222	LOW	synonymous_variant	0.0331			4.809
6:46656557_C/T	TDRD6	MODERATE	missense_variant	0.0435	tolerated(0.17)	benign(0)	0.355
6:46726500_C/A	ANKRD66	MODERATE	missense_variant	0.101	tolerated(0.28)	benign(0.049)	14.76
6:54254589_A/C	TINAG	MODERATE	missense_variant&splice_region_variant	0.112	tolerated(0.39)	benign(0.186)	15.91
7:100638856_A/G	MUC12	MODERATE	missense_variant	0.7442	tolerated(0.08)	possibly_damaging(0.781)	5.938
7:101837149_G/A	CUX1	LOW	synonymous_variant	0.2985			5.185
7:101844851_A/G	CUX1	LOW	synonymous_variant	0.3167			0.443
7:106897237_A/C	COG5	LOW	splice_region_variant&synonymous_variant	0.1298			6.242
7:120876835_A/G	CPED1	MODERATE	missense_variant	0.0363	tolerated(0.11)	benign(0.077)	23.1
7:139094364_AAG/A	LUC7L2	HIGH	frameshift_variant				33
7:24324879_T/C	NPY	MODERATE	missense_variant	0.017	tolerated(0.06)	benign(0)	23.6
7:2748487_A/G	AMZ1	MODIFIER	intron_variant	0.3604			3.989
7:34851393_C/G	NPSR1	LOW	synonymous_variant	0.1486			9.614
7:49815390_C/G	VWC2	MODERATE	missense_variant	0.4942	tolerated(0.57)	benign(0)	0.975
7:50435777_T/G	IKZF1	MODIFIER	intron_variant	0.2921			15.8
7:55459563_A/G	LANCL2	LOW	synonymous_variant	0.4073			10.59
7:72717933_C/T	NSUN5	LOW	synonymous_variant				2.719
7:72992858_C/G	TBL2	MODERATE	missense_variant	0.0236	tolerated_low_confidence(0.23)	benign(0.003)	15.52
7:98984354_G/C	ARPC1B	MODERATE	missense_variant	0.0781	deleterious(0.01)	probably_damaging(0.91)	23.7
7:99017737_G/A	ATP5J2-PTCD1	LOW	synonymous_variant	0.0331			7.635
7:99032517_G/A	ATP5J2-PTCD1	MODERATE	missense_variant	0.0427	deleterious(0.01)	benign(0.34)	20.7
7:99050039_G/A	CPSF4	LOW	synonymous_variant	0.092			7.011
7:99082928_C/T	ZNF789	MODIFIER	intron_variant	0.0276			1.719
8:133759318_A/G	TMEM71	LOW	splice_polypyrimidine_tract_variant&intron_variant	0.0419			14.41
8:139149406_G/A	FAM135B	LOW	synonymous_variant	0.1965			9.557
8:2040298_C/T	MYOM2	LOW	synonymous_variant	0.1372			0.2
8:22462346_T/G	CCAR2	MODIFIER	5_prime_UTR_variant	0.0088			22
8:30924557_C/T	WRN	LOW	synonymous_variant	0.6873			4.911
8:30938704_G/A	WRN	MODERATE	missense_variant	0.0469	tolerated(0.16)	benign(0.033)	11.96
8:49643960_C/T	EFCAB1	MODERATE	missense_variant	0.0038	deleterious(0.04)	probably_damaging(0.97)	29.2
8:82606782_A/G	SLC10A5	LOW	synonymous_variant	0.4413			0.28
8:98954108_G/T	MATN2	LOW	synonymous_variant	0.1112			9.521
9:107531152_G/C	NIPSNAP3B	MODERATE	missense_variant	0.1777	deleterious(0)	probably_damaging(0.969)	25.5
9:107533175_C/G	NIPSNAP3B	MODERATE	missense_variant	0.1761	deleterious(0)	probably_damaging(0.982)	24.9
9:130270782_G/A	FAM129B	LOW	synonymous_variant	0.0236			10.01
9:131285955_A/G	GLE1	MODERATE	missense_variant	0.3474	tolerated(0.26)	benign(0)	3.313
9:132637712_G/A	USP20	LOW	synonymous_variant	0.2079			0.082
9:139146342_T/C	WI2-1959D15.1	MODIFIER	upstream_gene_variant	0.1641			3.578
9:139146650_C/T	WI2-1959D15.1	MODIFIER	upstream_gene_variant	0.1623			5.442
9:139564668_G/A	EGFL7	MODERATE	missense_variant	0.1683	tolerated(0.43)	benign(0.007)	13.41
9:139846575_A/AGGTG	LCN12	MODIFIER	upstream_gene_variant				1.678
9:139863841_C/T	C9orf141	MODERATE	missense_variant	0.1338	deleterious_low_confidence(0)	possibly_damaging(0.773)	12.97
9:139863909_C/T	C9orf141	LOW	synonymous_variant	0.134			0.421
9:139864438_G/C	C9orf141	LOW	synonymous_variant	0.1458			0.343
9:139864732_G/A	C9orf141	MODIFIER	intron_variant	0.1544			0.227
9:18777368_T/C	ADAMTSL1	LOW	synonymous_variant				1.014
9:84249002_G/A	TLE1	MODIFIER	intron_variant	0.01			20.1
9:90501514_C/G	SPATA31E1	MODERATE	missense_variant	0.2979	tolerated(0.56)	benign(0.001)	0.09
9:90583010_C/T	CDK20	MODIFIER	intron_variant	0.2364			8.553
9:90653725_A/G		MODIFIER	intergenic_variant	0.1134			3.335
X:12937513_C/T	TLR8	LOW	synonymous_variant	0.374			0.333
X:22291606_C/A	ZNF645	MODERATE	missense_variant	0.4061	tolerated(0.75)	benign(0)	0.047
X:22291732_C/T	ZNF645	LOW	synonymous_variant	0.2686			0.245
X:55172688_TG/T	FAM104B	HIGH	frameshift_variant				16.85
X:69653782_G/A	GDPD2	MODIFIER	downstream_gene_variant	0.4209			3.548
X:69654702_CCTTA/C	GDPD2	MODIFIER	downstream_gene_variant				9.658
X:91518138_G/A	PCDH11X	MODERATE	missense_variant	0.009	tolerated(0.1)	benign(0.009)	16.04

## Sheet: Table S3
Table S3. Functional enrichment analysis of 303 variants differentiating PCOS+HT from both PCOS and HT; Benjamini-Hochberg corrected p-value < 0.05.
GOID	GOTerm	Ontology Source	Term PValue	Term PValue Corrected with Benjamini-Hochberg	Group PValue	Group PValue Corrected with Benjamini-Hochberg	GOLevels	GOGroups	% Associated Genes	Nr. Genes	Associated Genes Found
GO:0016266	O-glycan processing	GO_BiologicalProcess-EBI-QuickGO-GOA_20.11.2017_00h00	0.000844724	0.0106998	0.00213121	0.00745923	[6, 8, 9]	Group06	7.93651	5	[B4GALT5, MUC12, MUC16, MUC2, MUC4]
GO:0016459	myosin complex	GO_CellularComponent-EBI-QuickGO-GOA_20.11.2017_00h00	0.00154478	0.0117403	0.000123727	0.00173218	[3, 4, 5, 6, 7, 8, 9]	Group12	6.94444	5	[CGN, MYH2, MYO3B, MYO7B, MYOM2]
GO:0006493	protein O-linked glycosylation	GO_BiologicalProcess-EBI-QuickGO-GOA_20.11.2017_00h00	0.00213121	0.0134977	0.00213121	0.00745923	[5, 7, 8]	Group06	5.30973	6	[ADAMTSL1, B4GALT5, MUC12, MUC16, MUC2, MUC4]
GO:0005245	voltage-gated calcium channel activity	GO_MolecularFunction-EBI-QuickGO-GOA_20.11.2017_00h00	0.00143516	0.013634	0.00336479	0.0094214	[7, 8, 9, 10]	Group13	9.52381	4	[CACNA1A, CACNA1H, CACNA1S, OPRM1]
GO:0042383	sarcolemma	GO_CellularComponent-EBI-QuickGO-GOA_20.11.2017_00h00	0.000740144	0.0140627	0.000123727	0.00173218	[3, 4, 5]	Group12	5.51181	7	[AHNAK2, BIN1, CACNA1S, OBSCN, OPRM1, PEMT, SLC8A3]
GO:0032839	dendrite cytoplasm	GO_CellularComponent-EBI-QuickGO-GOA_20.11.2017_00h00	0.00415865	0.0158029	0.00336479	0.0094214	[4, 5, 6, 7, 8, 9, 10]	Group13	10.7143	3	[CACNA1A, LRRK2, OPRM1]
GO:0031674	I band	GO_CellularComponent-EBI-QuickGO-GOA_20.11.2017_00h00	0.00632083	0.0160128	0.000123727	0.00173218	[3, 4, 5, 6, 7, 8, 9, 10]	Group12	4.25532	6	[AHNAK2, BIN1, CACNA1S, MYOM2, MYPN, OBSCN]
GO:0015085	calcium ion transmembrane transporter activity	GO_MolecularFunction-EBI-QuickGO-GOA_20.11.2017_00h00	0.00675844	0.0160513	0.00336479	0.0094214	[6, 7]	Group13	4.1958	6	[CACNA1A, CACNA1H, CACNA1S, OPRM1, SLC24A1, SLC8A3]
GO:0044420	extracellular matrix component	GO_CellularComponent-EBI-QuickGO-GOA_20.11.2017_00h00	0.0038124	0.0160968	0.0038124	0.00889561	[2, 3, 4]	Group07	4.72441	6	[COL5A3, FRAS1, FREM2, MATN2, TINAG, VWC2]
GO:0031111	negative regulation of microtubule polymerization or depolymerization	GO_BiologicalProcess-EBI-QuickGO-GOA_20.11.2017_00h00	0.00608446	0.016515	0.0137898	0.0193057	[5, 6, 7, 8, 9]	Group09	9.375	3	[CLASP2, EML2, NAV3]
GO:0003774	motor activity	GO_MolecularFunction-EBI-QuickGO-GOA_20.11.2017_00h00	0.00590421	0.0172585	0.00199716	0.00932006	[7]	Group10	4.31655	6	[CGN, DNHD1, KIF14, MYH2, MYO3B, MYO7B]
GO:0071108	protein K48-linked deubiquitination	GO_BiologicalProcess-EBI-QuickGO-GOA_20.11.2017_00h00	0.00506636	0.017502	0.00506636	0.00886613	[7, 8, 9, 10]	Group05	10	3	[OTUD3, OTUD7B, USP20]
GO:1990752	microtubule end	GO_CellularComponent-EBI-QuickGO-GOA_20.11.2017_00h00	0.00374504	0.0177889	0.0137898	0.0193057	[4, 5, 6, 7, 8, 9, 10, 11]	Group09	11.1111	3	[ASPM, CLASP2, NAV3]
GO:0019905	syntaxin binding	GO_MolecularFunction-EBI-QuickGO-GOA_20.11.2017_00h00	0.00337133	0.0183015	0.00336479	0.0094214	[4]	Group13	5.81395	5	[CACNA1A, LRRK2, STXBP4, SYT14, SYT15]
GO:0005604	basement membrane	GO_CellularComponent-EBI-QuickGO-GOA_20.11.2017_00h00	0.00587579	0.0186067	0.0038124	0.00889561	[3, 4, 5]	Group07	5.10204	5	[FRAS1, FREM2, MATN2, TINAG, VWC2]
GO:0000149	SNARE binding	GO_MolecularFunction-EBI-QuickGO-GOA_20.11.2017_00h00	0.000582713	0.0221431	0.00147901	0.0103531	[3]	Group11	5.7377	7	[CACNA1A, LRRK2, STXBP4, SYT14, SYT15, VAMP5, VAMP8]
GO:0005262	calcium channel activity	GO_MolecularFunction-EBI-QuickGO-GOA_20.11.2017_00h00	0.0138851	0.0293129	0.00336479	0.0094214	[6, 7, 8]	Group13	4.13223	5	[CACNA1A, CACNA1H, CACNA1S, OPRM1, SLC24A1]
GO:0030315	T-tubule	GO_CellularComponent-EBI-QuickGO-GOA_20.11.2017_00h00	0.0185168	0.0293183	0.000123727	0.00173218	[3, 4, 5, 6]	Group12	6.25	3	[AHNAK2, BIN1, CACNA1S]
GO:0045214	sarcomere organization	GO_BiologicalProcess-EBI-QuickGO-GOA_20.11.2017_00h00	0.0146678	0.0293357	0.000123727	0.00173218	[5, 6, 7, 8]	Group12	6.81818	3	[MYOM2, MYPN, OBSCN]
GO:0005891	voltage-gated calcium channel complex	GO_CellularComponent-EBI-QuickGO-GOA_20.11.2017_00h00	0.0146678	0.0293357	0.00336479	0.0094214	[3, 4, 5, 6, 7, 8, 9]	Group13	6.81818	3	[CACNA1A, CACNA1H, CACNA1S]
GO:0031113	regulation of microtubule polymerization	GO_BiologicalProcess-EBI-QuickGO-GOA_20.11.2017_00h00	0.0155828	0.0296072	0.0137898	0.0193057	[5, 6, 7, 8, 9]	Group09	6.66667	3	[CLASP2, EML2, NAV3]
GO:0031672	A band	GO_CellularComponent-EBI-QuickGO-GOA_20.11.2017_00h00	0.0155828	0.0296072	0.000123727	0.00173218	[3, 4, 5, 6, 7, 8, 9, 10]	Group12	6.66667	3	[MYH2, MYOM2, OBSCN]
GO:0086010	membrane depolarization during action potential	GO_BiologicalProcess-EBI-QuickGO-GOA_20.11.2017_00h00	0.0195582	0.0297284	0.00336479	0.0094214	[5]	Group13	6.12245	3	[CACNA1A, CACNA1H, CACNA1S]
GO:0015297	antiporter activity	GO_MolecularFunction-EBI-QuickGO-GOA_20.11.2017_00h00	0.0183055	0.0302439	0.00398039	0.00796079	[5]	Group08	4.65116	4	[SLC22A8, SLC24A1, SLC7A7, SLC8A3]
GO:0001750	photoreceptor outer segment	GO_CellularComponent-EBI-QuickGO-GOA_20.11.2017_00h00	0.0176109	0.0304188	0.0176109	0.0224139	[3, 4, 5, 6, 7, 8, 9]	Group00	4.70588	4	[CERKL, GNB5, IFT140, MERTK]
GO:0090311	regulation of protein deacetylation	GO_BiologicalProcess-EBI-QuickGO-GOA_20.11.2017_00h00	0.0137843	0.030812	0.0137843	0.0214422	[6, 7, 8, 9]	Group01	6.97674	3	[CCAR2, EP300, LRRK2]
GO:0007212	dopamine receptor signaling pathway	GO_BiologicalProcess-EBI-QuickGO-GOA_20.11.2017_00h00	0.0175072	0.0316796	0.00336479	0.0094214	[4, 5, 6]	Group13	6.38298	3	[GNB5, LRRK2, OPRM1]
KEGG:05032	Morphine addiction	KEGG_20.11.2017	0.0220327	0.0322016	0.00336479	0.0094214	[-1]	Group13	4.3956	4	[CACNA1A, GNB5, OPRM1, PDE8A]
GO:0070063	RNA polymerase binding	GO_MolecularFunction-EBI-QuickGO-GOA_20.11.2017_00h00	0.0252418	0.0355255	0.0252418	0.0294487	[4]	Group04	5.55556	3	[BIN1, CCAR2, PHRF1]
GO:2000378	negative regulation of reactive oxygen species metabolic process	GO_BiologicalProcess-EBI-QuickGO-GOA_20.11.2017_00h00	0.0331084	0.0449328	0.0331084	0.0356552	[4, 5, 6]	Group02	5	3	[CTNS, OPRM1, TFAP2A]
GO:0099516	ion antiporter activity	GO_MolecularFunction-EBI-QuickGO-GOA_20.11.2017_00h00	0.0374654	0.0490926	0.00336479	0.0094214	[4, 6]	Group13	4.7619	3	[SLC22A8, SLC24A1, SLC8A3]
GO:0030239	myofibril assembly	GO_BiologicalProcess-EBI-QuickGO-GOA_20.11.2017_00h00	0.0389797	0.0493743	0.000123727	0.00173218	[4, 5, 6, 7]	Group12	4.6875	3	[MYOM2, MYPN, OBSCN]
GO:0030276	clathrin binding	GO_MolecularFunction-EBI-QuickGO-GOA_20.11.2017_00h00	0.0389797	0.0493743	0.00147901	0.0103531	[3]	Group11	4.6875	3	[LRRK2, SYT14, SYT15]
GO:0042733	embryonic digit morphogenesis	GO_BiologicalProcess-EBI-QuickGO-GOA_20.11.2017_00h00	0.0405248	0.0496756	0.0405248	0.0405248	[4, 5, 6, 7, 8]	Group03	4.61538	3	[HOXD12, IFT140, LRP5]

## Sheet: Table S4
Table S4. 292 variants differentiating all three groups of patients (PCOS+HT, PCOS, and HT) from the control (K) group – assigned as ‘minimal genetic background’.
Variant ID	Gene	IMPACT	Consequence	AF	SIFT	PolyPhen	CADD_PHRED
1:100949860_G/A	CDC14A	LOW	synonymous_variant	0.0883			5.597
1:1355796_C/T	ANKRD65	MODERATE	missense_variant	0.0535	tolerated(0.08)	benign(0.081)	13.18
1:1361555_T/C	TMEM88B	LOW	synonymous_variant	0.2055			0.224
1:154544490_G/C	CHRNB2	MODERATE	missense_variant	0.0018	tolerated(0.27)	benign(0)	9.78
1:161928327_A/G	ATF6	LOW	synonymous_variant				5.736
1:171174531_A/G	FMO2	MODERATE	missense_variant	0.1597	deleterious(0.01)	possibly_damaging(0.555)	26.2
1:171178257_C/CT	FMO2	MODIFIER	3_prime_UTR_variant				11.93
1:19950062_T/C	MINOS1	LOW	synonymous_variant	0.3456			6.457
1:204094987_C/T	SOX13	MODERATE	missense_variant&splice_region_variant	0.014	tolerated(0.25)	benign(0.001)	15.97
1:226570840_T/C	PARP1	LOW	synonymous_variant				9.965
1:233134086_C/T	PCNXL2	MODERATE	missense_variant	0.1835	tolerated(0.15)	benign(0.001)	11.88
1:3669172_C/T	CCDC27	MODERATE	missense_variant	0.0779	tolerated_low_confidence(0.18)	benign(0.272)	4.29
1:39734438_A/G	MACF1	MODIFIER	intron_variant	0.0056			16.65
1:55119144_A/G	MROH7	MODERATE	missense_variant	0.3107	tolerated_low_confidence(0.3)	benign(0)	0.04
1:61869783_G/A	NFIA	LOW	synonymous_variant	0.3538			3.415
1:74670172_A/G	FPGT-TNNI3K	MODIFIER	intron_variant	0.2368			10.98
1:85488030_G/A	MCOLN3	LOW	synonymous_variant				8.829
10:100144822_G/A	PYROXD2	LOW	splice_region_variant&synonymous_variant	0.001			11.02
10:102116311_A/C	SCD	MODERATE	missense_variant	0.389	tolerated(1)	benign(0)	0.001
10:116085744_G/C	AFAP1L2	MODIFIER	intron_variant	0.0589			2.529
10:116085782_G/GCCC	AFAP1L2	MODIFIER	intron_variant				1.765
10:116392798_G/A	ABLIM1	MODIFIER	intron_variant	0.1559			5.485
10:121587043_G/C	INPP5F	MODERATE	missense_variant	0.0024	tolerated_low_confidence(0.17)	benign(0.078)	21.7
10:126715075_T/C	CTBP2	LOW	synonymous_variant	0.1216			0.197
10:126715436_C/T	CTBP2	MODERATE	missense_variant	0.122	deleterious_low_confidence(0)	possibly_damaging(0.873)	25.4
10:129866449_C/G	PTPRE	LOW	synonymous_variant	0.1749			7.577
10:17152994_G/A	CUBN	LOW	synonymous_variant	0.2149			2.709
10:45953767_A/G	MARCH8	MODERATE	missense_variant	0.3029	tolerated_low_confidence(0.58)	benign(0)	13.14
10:71905569_C/A	TYSND1	LOW	synonymous_variant	0.3866			8.833
10:71906150_T/C	TYSND1	MODERATE	missense_variant	0.3854	tolerated(0.17)	benign(0)	12.5
10:73553333_C/T	CDH23	MODIFIER	upstream_gene_variant	0.0006			20.2
10:73575014_C/G	CDH23	LOW	synonymous_variant				8.507
11:103349922_G/C	DYNC2H1	MODERATE	missense_variant	0.0044	tolerated(0.07)	benign(0.254)	23.1
11:124294349_C/A	OR8B4	MODERATE	missense_variant	0.1607	deleterious_low_confidence(0.01)	benign(0.443)	22.3
11:126328903_G/A	KIRREL3	MODIFIER	intron_variant	0.2196			2.994
11:17631751_C/T	OTOG	MODERATE	missense_variant	0.4347	tolerated(0.69)	benign(0)	11.39
11:17632651_C/T	OTOG	MODERATE	missense_variant	0.4032	tolerated(0.21)	benign(0.006)	1.73
11:2323022_C/T	C11orf21	MODERATE	missense_variant	0.2101	tolerated_low_confidence(0.18)	benign(0)	1.395
11:45937306_C/T	PEX16	MODERATE	missense_variant	0.0132	tolerated(0.1)	benign(0.178)	22.4
11:5153261_A/G	OR52A5	LOW	synonymous_variant	0.1987			9.487
11:64124515_T/C	CCDC88B	LOW	synonymous_variant	0.2602			3.411
11:64124823_C/T	CCDC88B	MODIFIER	3_prime_UTR_variant	0.2602			7.723
11:64124940_T/G	CCDC88B	MODIFIER	3_prime_UTR_variant	0.2612			13.23
11:64127744_A/G	RPS6KA4	LOW	synonymous_variant	0.2696			8.901
11:74049569_A/G	PGM2L1	LOW	synonymous_variant	0.5547			10.27
11:74168361_C/T	KCNE3	MODERATE	missense_variant	0.001	deleterious(0.02)	benign(0.003)	19.38
12:10137557_A/C	CLEC12A	MODERATE	missense_variant		tolerated(0.36)	benign(0.012)	0.006
12:111800826_TGCCACCCCC/T	FAM109A	MODERATE	inframe_deletion				11.88
12:133010668_A/G		MODIFIER	regulatory_region_variant				1.033
12:14587301_A/G	ATF7IP	MODERATE	missense_variant	0.4395	deleterious_low_confidence(0.01)	possibly_damaging(0.736)	24.5
12:40013392_G/C	ABCD2	MODERATE	missense_variant	0.0144	deleterious_low_confidence(0.02)	benign(0.029)	23
12:40881964_G/A	MUC19	MODIFIER	3_prime_UTR_variant	0.2366			2.876
12:40881967_C/T	MUC19	MODIFIER	3_prime_UTR_variant	0.2366			6.032
12:40882000_C/G	MUC19	MODIFIER	3_prime_UTR_variant	0.0395			0.369
12:40882006_T/C	MUC19	MODIFIER	3_prime_UTR_variant				1.306
12:48174351_C/CT	SLC48A1	MODIFIER	3_prime_UTR_variant				1.365
12:53682457_G/A	ESPL1	MODERATE	missense_variant	0.2376	tolerated(0.73)	benign(0)	0.004
12:56647911_G/C	ANKRD52	LOW	synonymous_variant				12.09
12:56649601_A/G	ANKRD52	LOW	synonymous_variant				12.61
12:66717784_T/A	HELB	LOW	synonymous_variant	0.1308			0.099
12:66717910_G/T	HELB	LOW	synonymous_variant	0.1308			0.184
12:69082805_G/A	NUP107	LOW	synonymous_variant	0.2206			13.53
12:69115698_G/A	NUP107	LOW	synonymous_variant	0.2198			10.37
12:7244382_C/A	C1RL	MODIFIER	downstream_gene_variant	0.0024			7.936
12:82752543_T/G	METTL25	MODERATE	missense_variant	0.0423	tolerated(1)	benign(0)	2.177
12:82752559_T/G	METTL25	MODERATE	missense_variant	0.0423	tolerated(0.56)	benign(0)	1.806
12:82792666_C/T	METTL25	LOW	synonymous_variant	0.0423			9.646
12:82792942_A/G	METTL25	LOW	synonymous_variant	0.0423			3.917
12:86373221_G/C	MGAT4C	MODERATE	missense_variant	0.0411	tolerated(0.81)	benign(0.003)	14.28
13:114144842_T/C	DCUN1D2	MODIFIER	intron_variant	0.4401			7.194
13:114175038_G/A	TMCO3	MODERATE	missense_variant	0.1917	tolerated(0.62)	benign(0.003)	0.001
13:114185805_T/C	TMCO3	MODIFIER	intron_variant	0.4449			5.257
13:33634983_C/T	KL	LOW	synonymous_variant	0.2492			0.05
13:46638826_G/A	CPB2	LOW	synonymous_variant	0.1434			5.599
14:102808273_C/A	ZNF839	MODERATE	missense_variant	0.0715	tolerated(0.28)	benign(0.023)	5.324
14:102901023_G/A	TECPR2	LOW	synonymous_variant	0.1032			1.436
14:105414372_C/G	AHNAK2	LOW	synonymous_variant	0.0142			0.002
14:105414377_C/G	AHNAK2	MODERATE	missense_variant	0.014	tolerated(1)	benign(0)	0.001
14:105414378_A/G	AHNAK2	LOW	synonymous_variant	0.014			0.004
14:105477613_T/C	CDCA4	LOW	synonymous_variant	0.2843			0.059
14:107034822_C/G	IGHV5-51	MODERATE	missense_variant		tolerated(0.1)	benign(0)	0.347
14:21025220_T/C	RNASE9	LOW	synonymous_variant	0.0307			0.524
14:69995112_G/A	PLEKHD1	LOW	synonymous_variant	0.102			0.004
14:71443674_G/A	PCNX	MODERATE	missense_variant	0.0022	tolerated(0.15)	benign(0)	23
14:76964655_C/T	ESRRB	MODERATE	missense_variant	0.0701	tolerated(0.14)	benign(0.247)	23.2
14:77295013_C/T	C14orf166B	MODIFIER	intron_variant				0.517
14:91681888_G/A	C14orf159	LOW	synonymous_variant	0.0825			0.432
14:93401178_A/G	CHGA	LOW	synonymous_variant				9.769
15:22473028_C/T	IGHV4OR15-8	LOW	synonymous_variant				1.11
15:33357262_A/G	FMN1	MODERATE	missense_variant	0.4499	tolerated(1)	benign(0)	18.98
15:59499334_G/C	LDHAL6B	MODERATE	missense_variant	0.0072	tolerated(0.05)	benign(0)	7.046
15:75113023_G/A	LMAN1L	LOW	synonymous_variant	0.0094			9.867
15:79069121_A/G	ADAMTS7	LOW	synonymous_variant	0.2534			7.211
15:85788238_G/A	GOLGA6L3	MODIFIER	non_coding_transcript_exon_variant				6.022
16:2125834_T/C	TSC2	LOW	synonymous_variant	0.0627			4.234
16:2138584_G/C	TSC2	LOW	synonymous_variant	0.0411			0.002
16:2140321_G/A	PKD1	LOW	synonymous_variant	0.0361			7.911
16:2140554_G/A	PKD1	MODERATE	missense_variant	0.0365	tolerated(0.11)	benign(0.015)	12.59
16:774692_A/G	CCDC78	MODERATE	missense_variant		tolerated(1)	benign(0)	7.683
16:778024_T/C	HAGHL	LOW	synonymous_variant	0.514			12.22
16:778158_C/G	HAGHL	LOW	synonymous_variant	0.4473			2.497
16:778820_G/A	HAGHL	LOW	synonymous_variant	0.3944			0.932
16:781633_G/A	NARFL	LOW	synonymous_variant	0.381			8.63
16:784765_C/T	NARFL	LOW	synonymous_variant	0.3766			11.87
17:1551223_C/T	RILP	MODERATE	missense_variant	0.0136	tolerated(0.37)	possibly_damaging(0.688)	23.9
17:1556911_C/T	PRPF8	LOW	synonymous_variant	0.0144			9.316
17:1565283_C/T	PRPF8	LOW	synonymous_variant	0.0146			5.475
17:1637458_G/A	WDR81	LOW	synonymous_variant	0.2468			0.302
17:1640793_C/T	WDR81	LOW	synonymous_variant	0.2416			10.86
17:1648502_C/T	SERPINF2	MODERATE	missense_variant	0.239	deleterious_low_confidence(0.05)	benign(0.12)	15.64
17:1657653_G/A	SERPINF2	MODERATE	missense_variant	0.2216	tolerated(0.38)	benign(0.001)	14.98
17:27614402_C/T	NUFIP2	MODERATE	missense_variant	0.0008	tolerated(1)	benign(0.007)	17.14
17:38975328_G/A	KRT10	MODERATE	missense_variant		tolerated_low_confidence(0.16)	benign(0)	6.579
17:38991032_T/A	TMEM99	LOW	synonymous_variant				0.292
17:39890715_A/T	HAP1	MODERATE	missense_variant		deleterious_low_confidence(0.01)	possibly_damaging(0.451)	18.59
17:41861256_G/A	C17orf105	MODERATE	missense_variant		deleterious_low_confidence(0.02)	benign(0)	22.7
17:45490251_C/T	EFCAB13	LOW	synonymous_variant	0.1484			1.219
17:48598785_G/A	MYCBPAP	MODERATE	missense_variant		tolerated(0.65)	benign(0)	0.302
17:48603503_C/T	MYCBPAP	MODERATE	missense_variant	0.5377	tolerated(0.26)	benign(0.005)	0.623
17:48606537_C/G	MYCBPAP	MODERATE	missense_variant		tolerated(1)	benign(0)	18.94
17:48606606_G/A	MYCBPAP	MODIFIER	intron_variant				0.097
17:48608717_T/C	MYCBPAP	LOW	synonymous_variant				0.083
17:66547249_G/A	FAM20A	MODIFIER	intron_variant	0.148			0.033
17:72784932_G/A	TMEM104	MODERATE	missense_variant	0.5463	tolerated(0.74)	benign(0.031)	8.571
17:73945909_G/A	ACOX1	LOW	synonymous_variant	0.0004			8.543
17:75398498_C/T	SEPT9	MODERATE	missense_variant	0.0497	tolerated_low_confidence(0.33)	benign(0.119)	15.12
17:7684083_G/A	DNAH2	MODERATE	missense_variant	0.0032	tolerated(0.98)	benign(0.001)	19.21
17:79589242_G/A	NPLOC4	LOW	synonymous_variant				10.32
17:79596811_C/T	NPLOC4	LOW	synonymous_variant				5.054
19:1487195_G/A	PCSK4	MODERATE	missense_variant	0.0178	deleterious(0.03)	possibly_damaging(0.496)	24
19:15549939_C/T	WIZ	MODIFIER	intron_variant	0.7774			5.054
19:41381771_T/A	CYP2A7	MODERATE	missense_variant		tolerated(0.36)	benign(0.005)	9.266
19:41387620_A/G	CYP2A7	LOW	synonymous_variant				0.129
19:41512841_G/T	CYP2B6	MODERATE	missense_variant	0.3157	tolerated(0.37)	benign(0.003)	0.002
19:42260569_G/A	CEACAM6	LOW	synonymous_variant	0.2556			0.092
19:51323232_T/C	KLK1	MODERATE	missense_variant	0.3395	tolerated(0.84)	benign(0.02)	6.686
19:51330932_G/T	KLK15	LOW	synonymous_variant	0.28			10.11
19:53057479_G/A	ZNF808	MODERATE	missense_variant	0.0693	tolerated(0.31)	benign(0.001)	0.001
19:53086485_T/C	ZNF701	LOW	synonymous_variant	0.0248			0.101
19:53156039_G/C	CTD-3099C6.9	MODIFIER	non_coding_transcript_exon_variant	0.14			6.749
19:5455800_G/A	ZNRF4	MODERATE	missense_variant	0.0789	tolerated(0.51)	possibly_damaging(0.696)	14.67
19:54697079_C/T	TSEN34	LOW	synonymous_variant				0.329
19:54744209_T/C	LILRA6	MODERATE	missense_variant	0.2416	tolerated(0.17)	benign(0)	0.001
19:54744210_A/G	LILRA6	MODERATE	missense_variant	0.2927	tolerated(0.59)	benign(0.022)	0.428
19:55432529_C/T	NLRP7	MODIFIER	downstream_gene_variant	0.0721			3.226
19:56029449_TG/T	SSC5D	HIGH	frameshift_variant				22.5
19:57647015_A/G	ZIM3	LOW	synonymous_variant				1.863
19:7528734_A/G	ARHGEF18	MODERATE	missense_variant		tolerated(0.68)	benign(0)	0.281
19:7533767_T/G	ARHGEF18	LOW	synonymous_variant				1.761
19:7533850_A/G	ARHGEF18	MODERATE	missense_variant		tolerated(1)	benign(0)	8.944
19:7547074_A/C	PEX11G	MODERATE	missense_variant	0.4575	tolerated(1)	benign(0.001)	5.353
19:7763703_A/G	FCER2	LOW	synonymous_variant	0.1753			0.885
19:8160897_G/C	FBN3	MODERATE	missense_variant	0.1322	tolerated(0.17)	benign(0.138)	20.9
19:9070264_A/C	MUC16	MODERATE	missense_variant	0.005	tolerated_low_confidence(0.07)	possibly_damaging(0.679)	9.66
2:101606810_G/A	NPAS2	LOW	synonymous_variant	0.0104			1.08
2:105859249_C/T	GPR45	MODERATE	missense_variant	0.0829	deleterious(0)	probably_damaging(0.996)	25.8
2:106682235_C/G	C2orf40	LOW	synonymous_variant	0.2308			6.477
2:11053020_A/G	KCNF1	LOW	synonymous_variant				13
2:1540594_C/T	TPO	MODIFIER	intron_variant				7.918
2:185801559_A/G	ZNF804A	MODERATE	missense_variant	0.0353	tolerated(0.28)	benign(0.001)	6.301
2:185801597_A/G	ZNF804A	MODERATE	missense_variant	0.0353	tolerated(0.6)	benign(0)	0.012
2:185801756_G/A	ZNF804A	MODERATE	missense_variant	0.0312	tolerated(0.41)	benign(0)	8.833
2:192701393_A/G	SDPR	LOW	synonymous_variant				5.085
2:219528760_G/A	RNF25	MODERATE	missense_variant		deleterious(0)	possibly_damaging(0.53)	26.2
2:242630048_G/A	DTYMK	MODIFIER	upstream_gene_variant	0.608			0.407
2:28854958_C/T	PLB1	MODERATE	missense_variant	0.2534	deleterious(0.03)	possibly_damaging(0.766)	22.2
2:28856195_A/G	PLB1	MODIFIER	intron_variant	0.2514			5.692
2:29092679_T/C	TRMT61B	LOW	synonymous_variant				10.59
2:29092850_G/T	TRMT61B	LOW	synonymous_variant				5.469
2:29129418_A/G	WDR43	LOW	synonymous_variant	0.3714			5.154
2:495819_T/G	AC093326.1	MODIFIER	upstream_gene_variant	0.2456			2.142
2:55470115_C/T	MTIF2	MODERATE	missense_variant	0.6288	tolerated(1)	benign(0.022)	12.6
2:55490819_G/T	MTIF2	MODERATE	missense_variant		tolerated(0.19)	benign(0.019)	0.148
2:71060111_G/A	CD207	MODERATE	missense_variant	0.0192	tolerated(0.63)	benign(0)	0.001
2:73477527_C/T	CCT7	LOW	synonymous_variant	0.0901			11.66
2:9989570_T/TA	TAF1B	HIGH	frameshift_variant				31
20:126310_ACC/A	DEFB126	HIGH	frameshift_variant				22.2
20:13415764_G/A	TASP1	LOW	synonymous_variant				7.3
20:19565671_G/A	SLC24A3	LOW	synonymous_variant	0.0369			6.978
20:44691350_T/G	NCOA5	LOW	synonymous_variant	0.3986			1.789
20:62641575_G/A	PRPF6	LOW	synonymous_variant	0.0361			3.226
21:38444881_G/A	PIGP	MODERATE	missense_variant	0.2089	deleterious_low_confidence(0)	benign(0)	9.383
21:38563725_G/A	TTC3	LOW	splice_region_variant&synonymous_variant	0.4008			13.31
21:43274844_C/T	PRDM15	LOW	synonymous_variant	0.0072			2.849
21:44273858_G/A	WDR4	MODERATE	missense_variant	0.3434	tolerated(0.18)	benign(0.106)	17.71
21:45649640_C/T	ICOSLG	MODIFIER	intron_variant	0.1891			0.281
22:22899234_A/G	PRAME	MODERATE	missense_variant&splice_region_variant		tolerated(0.96)	benign(0)	13.6
22:42463814_C/T	NAGA	LOW	synonymous_variant				6.043
22:50528916_C/T	MOV10L1	MODIFIER	intron_variant	0.1647			5.125
22:50555635_C/T	MOV10L1	LOW	synonymous_variant	0.139			8.043
22:50877166_G/C	PPP6R2	LOW	synonymous_variant				0.171
22:50895020_C/T	SBF1	LOW	synonymous_variant	0.3093			3.192
3:10379923_C/T	ATP2B2	LOW	synonymous_variant				0.393
3:158450417_T/C	RARRES1	MODIFIER	5_prime_UTR_variant	0.5819			9.588
3:164730804_T/C	SI	LOW	synonymous_variant	0.0986			6.858
3:18055231_A/C	TBC1D5	MODIFIER	intron_variant&non_coding_transcript_variant	0.4575			5.321
3:44943069_C/T	TGM4	LOW	synonymous_variant	0.5673			0.582
3:44943389_G/A	TGM4	MODERATE	missense_variant	0.5551	tolerated(0.43)	benign(0.13)	2.706
3:66433676_A/G	LRIG1	LOW	synonymous_variant				11.33
3:75786500_A/G	ZNF717	LOW	synonymous_variant				0.37
4:110901198_G/A	EGF	MODERATE	missense_variant	0.6178	tolerated(1)	benign(0)	12.84
4:141386106_T/C	RP11-542P2.1	LOW	synonymous_variant	0.0198			0.734
4:151789381_A/G	LRBA	LOW	synonymous_variant	0.001			12.03
4:25669530_T/C	SLC34A2	LOW	synonymous_variant	0.0102			9.92
4:39329345_C/T	RFC1	LOW	synonymous_variant	0.0002			7.066
4:39899979_G/C	PDS5A	MODIFIER	intron_variant	0.0056			2.483
4:55972974_T/A	KDR	MODERATE	missense_variant	0.2119	tolerated(0.16)	benign(0.011)	2.549
4:68447040_C/T	STAP1	LOW	synonymous_variant	0.126			9.337
4:946226_T/C	TMEM175	LOW	synonymous_variant				1.853
4:95377601_G/A	PDLIM5	MODIFIER	intron_variant	0.001			0.064
4:994414_G/A	IDUA	MODERATE	missense_variant	0.1687	tolerated(1)	benign(0.001)	0.926
4:995305_T/C	IDUA	LOW	synonymous_variant	0.2198			7.375
4:995919_G/C	IDUA	LOW	synonymous_variant	0.2186			0.212
4:996165_G/A	IDUA	MODERATE	missense_variant	0.2177	tolerated(1)	benign(0)	3.181
4:996248_G/C	IDUA	LOW	synonymous_variant	0.2186			0.031
4:996560_C/G	IDUA	LOW	synonymous_variant	0.2179			1.658
4:996690_G/A	IDUA	MODERATE	missense_variant	0.2186	tolerated(0.48)	benign(0.003)	9.049
4:996888_C/T	IDUA	LOW	synonymous_variant	0.2183			6.378
5:109954164_C/T	TMEM232	MODERATE	missense_variant	0.0166	tolerated(0.87)	benign(0)	0.002
5:110074967_C/T	SLC25A46	LOW	synonymous_variant	0.0164			13.54
5:122359640_T/C	PPIC	MODERATE	missense_variant	0.1412	deleterious(0.05)	benign(0)	22.7
5:126769146_T/C	MEGF10	LOW	synonymous_variant	0.1915			0.532
5:126791282_G/A	MEGF10	MODERATE	missense_variant	0.1206	tolerated(1)	benign(0)	16.23
5:140558345_G/C	PCDHB8	MODERATE	missense_variant	0.0968	tolerated_low_confidence(0.3)	benign(0.006)	18.6
5:140719090_G/A	PCDHGA2	LOW	synonymous_variant	0.1064			1.066
5:141694213_T/C	SPRY4	MODERATE	missense_variant	0.0008	tolerated(0.12)	benign(0.159)	22.2
5:453567_G/A	EXOC3	LOW	synonymous_variant	0.5791			11.57
5:483564_A/G	SLC9A3	LOW	synonymous_variant	0.1022			5.391
5:96271189_G/T	LNPEP	MODIFIER	5_prime_UTR_variant				12.16
6:105776866_A/C	PREP	MODERATE	missense_variant	0.1162	tolerated(1)	benign(0.02)	14.62
6:126332554_A/G	TRMT11	MODERATE	missense_variant	0.013	tolerated(0.12)	benign(0.113)	21.3
6:160448324_C/G	IGF2R	MODERATE	missense_variant	0.1603	deleterious(0)	possibly_damaging(0.702)	23.2
6:29910371_C/T	HLA-A	MODERATE	missense_variant		tolerated_low_confidence(0.1)	benign(0.003)	14.94
6:29911149_C/T	HLA-A	LOW	synonymous_variant	0.1564			5.963
6:31324003_T/G	HLA-B	MODERATE	missense_variant	0.2588	tolerated_low_confidence(0.57)	benign(0.076)	0.005
6:31324004_C/T	HLA-B	MODERATE	missense_variant	0.2588	tolerated_low_confidence(0.71)	benign(0.078)	4.663
6:31324194_G/A	HLA-B	LOW	synonymous_variant				0.006
6:32050067_T/C	RNA5SP206	MODIFIER	upstream_gene_variant				11.53
6:32552067_C/T	HLA-DRB1	LOW	synonymous_variant				0.902
6:32629764_C/T	HLA-DQB1	MODERATE	missense_variant	0.3956	deleterious(0.04)	benign(0.001)	18.22
6:32629955_C/T	HLA-DQB1	LOW	synonymous_variant	0.3916			0.245
6:32632650_C/T	HLA-DQB1	MODERATE	missense_variant		tolerated(0.95)	benign(0.001)	3.698
6:32632694_C/G	HLA-DQB1	MODERATE	missense_variant		deleterious(0.02)	benign(0.001)	9.324
6:32632700_T/A	HLA-DQB1	MODERATE	missense_variant		tolerated(1)	benign(0)	5.958
6:32632724_C/T	HLA-DQB1	MODERATE	missense_variant	0.1943	deleterious(0)	benign(0.099)	19.68
6:32632744_C/T	HLA-DQB1	LOW	synonymous_variant	0.3742			9.457
6:35960390_C/T	SLC26A8	MODERATE	missense_variant	0.0895	tolerated(0.74)	benign(0.027)	11.13
6:35967772_T/C	SLC26A8	MODERATE	missense_variant	0.1048	tolerated(0.3)	benign(0.172)	17.04
6:35996242_T/C	MAPK14	MODIFIER	intron_variant	0.0755			6.854
6:69942506_G/A	BAI3	MODIFIER	intron_variant	0.0697			12.89
7:100549537_G/A	MUC3A	MODERATE	missense_variant		tolerated(0.97)	unknown(0)	0.256
7:100552710_ATC/A	MUC3A	HIGH	frameshift_variant				23.3
7:100552714_C/CGT	MUC3A	HIGH	frameshift_variant
7:12610451_G/A	SCIN	LOW	synonymous_variant	0.023			1.713
7:131857865_T/C	PLXNA4	MODIFIER	intron_variant	0.3209			1.312
7:138713476_C/T	ZC3HAV1L	MODERATE	missense_variant	0.0491	tolerated(0.21)	benign(0.025)	16.52
7:142197620_C/T	TRBV11-2	MODIFIER	non_coding_transcript_exon_variant				10.76
7:149419571_GCCCA/G	KRBA1	HIGH	frameshift_variant
7:149483237_G/A	SSPO	MODIFIER	non_coding_transcript_exon_variant	0.0635			13.98
7:149485059_T/C	SSPO	LOW	splice_region_variant&non_coding_transcript_exon_variant	0.1046			14.67
7:149499284_C/T	SSPO	MODIFIER	non_coding_transcript_exon_variant	0.1484			17.13
7:43153271_G/GC	HECW1	MODIFIER	intron_variant	0.3678			4.998
8:10467576_T/C	RP1L1	LOW	synonymous_variant				0.038
8:142476555_A/G	MROH5	MODERATE	missense_variant	0.1615	tolerated(0.33)	benign(0)	6.091
8:142476611_G/A	MROH5	MODERATE	missense_variant	0.1615	tolerated(0.16)	possibly_damaging(0.903)	16.92
8:142477517_G/A	MROH5	LOW	synonymous_variant	0.111			0.041
8:142477553_T/C	MROH5	LOW	synonymous_variant	0.1615			0.848
8:142477563_C/T	MROH5	MODERATE	missense_variant		tolerated(0.2)	benign(0.005)	8.938
8:142477588_C/T	MROH5	MODERATE	missense_variant	0.1615	tolerated(0.12)	benign(0.069)	7.943
8:142477592_G/A	MROH5	LOW	synonymous_variant	0.1615			0.287
8:142477614_C/T	MROH5	MODERATE	missense_variant	0.1615	tolerated(0.15)	benign(0)	5.06
8:143425720_T/C	TSNARE1	MODERATE	missense_variant	0.5861	tolerated_low_confidence(1)	benign(0)	0.635
8:42128942_C/T	IKBKB	MODIFIER	5_prime_UTR_variant	0.0194			12.3
9:112811015_TCCCCCGGAGTCTCCTGGA/T	PALM2-AKAP2	MODIFIER	intron_variant				9.582
9:113169619_A/G	SVEP1	MODERATE	missense_variant	0.0016	tolerated(0.71)	benign(0.061)	8.545
9:125316157_C/T	OR1N2	MODERATE	missense_variant	0.0733	tolerated(0.44)	benign(0.028)	16.47
9:131515547_G/T	ZER1	LOW	synonymous_variant	0.354			2.613
9:132866749_G/A	GPR107	LOW	synonymous_variant	0.0002			2.48
9:133266427_C/T	HMCN2	MODIFIER	downstream_gene_variant	0.0853			13.26
9:37745413_G/A	FRMPD1	LOW	synonymous_variant	0.3864			0.132
9:43626820_G/C	SPATA31A6	MODERATE	missense_variant	0.3235	deleterious(0.04)	benign(0.003)	12.04
9:43627428_G/A	SPATA31A6	MODERATE	missense_variant	0.4573	deleterious(0)	probably_damaging(1)	24
9:5920886_G/A	KIAA2026	MODERATE	missense_variant	0.0164	tolerated(0.09)	benign(0.007)	16.98
9:708210_A/G	KANK1	MODIFIER	intron_variant				11.34
M:11485_T/C	MT-ND4	LOW	synonymous_variant
M:11840_C/T	MT-ND4	LOW	synonymous_variant
M:13740_T/C	MT-ND5	LOW	synonymous_variant
M:6260_G/A	MT-CO1	LOW	synonymous_variant
X:105159737_C/T	NRK	MODERATE	missense_variant	0.0037	tolerated(0.25)	benign(0)	0.002
X:117676909_A/G	DOCK11	LOW	synonymous_variant	0.04			10.24
X:1514038_G/T	SLC25A6	MODIFIER	upstream_gene_variant	0.0011			7.628
X:18342034_G/A	SCML2	LOW	synonymous_variant	0.2138			8.823

## Sheet: Table S5
Table S5. Functional enrichment analysis of 292 variants differentiating all three groups of patients (PCOS+HT, PCOS, and HT) from control (K) group – assigned as ‘minimal genetic background’; Benjamini-Hochberg corrected p-value < 0.05.
GOID	GOTerm	Ontology Source	Term PValue	Term PValue Corrected with Benjamini-Hochberg	Group PValue	Group PValue Corrected with Benjamini-Hochberg	GOLevels	GOGroups	% Associated Genes	Nr. Genes	Associated Genes Found
GO:0098543	detection of other organism	GO_BiologicalProcess-EBI-QuickGO-GOA_20.11.2017_00h00	2.24052e-05	0.000784182	5.35607e-07	1.01765e-05	[3, 5]	Group21	23.5294	4	[HLA-A, HLA-B, HLA-DRB1, SSC5D]
GO:0016045	detection of bacterium	GO_BiologicalProcess-EBI-QuickGO-GOA_20.11.2017_00h00	1.72708e-05	0.00120896	5.35607e-07	1.01765e-05	[4, 6]	Group21	25	4	[HLA-A, HLA-B, HLA-DRB1, SSC5D]
GO:0042611	MHC protein complex	GO_CellularComponent-EBI-QuickGO-GOA_20.11.2017_00h00	0.00020319	0.00158036	5.35607e-07	1.01765e-05	[4, 5, 6, 7]	Group21	13.7931	4	[HLA-A, HLA-B, HLA-DQB1, HLA-DRB1]
GO:0046627	negative regulation of insulin receptor signaling pathway	GO_BiologicalProcess-EBI-QuickGO-GOA_20.11.2017_00h00	0.000232591	0.00162814	0.0143915	0.0273439	[4, 5, 6, 7, 8, 9, 10, 11]	Group19	13.3333	4	[KANK1, NCOA5, PTPRE, TSC2]
GO:0051959	dynein light intermediate chain binding	GO_MolecularFunction-EBI-QuickGO-GOA_20.11.2017_00h00	0.000232591	0.00162814	0.000232591	0.00220962	[3]	Group09	13.3333	4	[CCDC88B, DNAH2, DYNC2H1, RILP]
GO:0098581	detection of external biotic stimulus	GO_BiologicalProcess-EBI-QuickGO-GOA_20.11.2017_00h00	9.45985e-05	0.00165547	5.35607e-07	1.01765e-05	[4]	Group21	16.6667	4	[HLA-A, HLA-B, HLA-DRB1, SSC5D]
GO:0002480	antigen processing and presentation of exogenous peptide antigen via MHC class I, TAP-independent	GO_BiologicalProcess-EBI-QuickGO-GOA_20.11.2017_00h00	0.000118515	0.00165921	5.35607e-07	1.01765e-05	[6]	Group21	30	3	[HLA-A, HLA-B, LNPEP]
GO:0030136	clathrin-coated vesicle	GO_CellularComponent-EBI-QuickGO-GOA_20.11.2017_00h00	0.000147956	0.00172615	5.35607e-07	1.01765e-05	[6, 7, 8, 9]	Group21	4.73684	9	[CD207, EGF, FAM109A, GPR107, HLA-DQB1, HLA-DRB1, IGF2R, INPP5F, TBC1D5]
KEGG:05320	Autoimmune thyroid disease	KEGG_20.11.2017	0.000201185	0.00176037	5.35607e-07	1.01765e-05	[-1]	Group21	9.43396	5	[HLA-A, HLA-B, HLA-DQB1, HLA-DRB1, TPO]
GO:0009595	detection of biotic stimulus	GO_BiologicalProcess-EBI-QuickGO-GOA_20.11.2017_00h00	0.000176563	0.00176563	5.35607e-07	1.01765e-05	[3]	Group21	14.2857	4	[HLA-A, HLA-B, HLA-DRB1, SSC5D]
GO:1900077	negative regulation of cellular response to insulin stimulus	GO_BiologicalProcess-EBI-QuickGO-GOA_20.11.2017_00h00	0.000300383	0.00191153	0.0143915	0.0273439	[3, 4, 5, 7, 8, 9, 10]	Group19	12.5	4	[KANK1, NCOA5, PTPRE, TSC2]
GO:0098553	lumenal side of endoplasmic reticulum membrane	GO_CellularComponent-EBI-QuickGO-GOA_20.11.2017_00h00	0.000427072	0.00249125	5.35607e-07	1.01765e-05	[3, 4, 5, 6, 7, 8, 9, 10, 11]	Group21	11.4286	4	[HLA-A, HLA-B, HLA-DQB1, HLA-DRB1]
GO:0071556	integral component of lumenal side of endoplasmic reticulum membrane	GO_CellularComponent-EBI-QuickGO-GOA_20.11.2017_00h00	0.000427072	0.00249125	5.35607e-07	1.01765e-05	[4, 5, 6, 7, 8, 9, 10, 11, 12, 13]	Group21	11.4286	4	[HLA-A, HLA-B, HLA-DQB1, HLA-DRB1]
GO:0002478	antigen processing and presentation of exogenous peptide antigen	GO_BiologicalProcess-EBI-QuickGO-GOA_20.11.2017_00h00	0.000610295	0.00284805	5.35607e-07	1.01765e-05	[4]	Group21	4.34783	8	[CD207, HLA-A, HLA-B, HLA-DQB1, HLA-DRB1, IKBKB, LNPEP, RILP]
GO:0042605	peptide antigen binding	GO_MolecularFunction-EBI-QuickGO-GOA_20.11.2017_00h00	0.000587897	0.00293949	5.35607e-07	1.01765e-05	[3, 4]	Group21	10.5263	4	[HLA-A, HLA-B, HLA-DQB1, HLA-DRB1]
KEGG:05330	Allograft rejection	KEGG_20.11.2017	0.000587897	0.00293949	5.35607e-07	1.01765e-05	[-1]	Group21	10.5263	4	[HLA-A, HLA-B, HLA-DQB1, HLA-DRB1]
GO:0030662	coated vesicle membrane	GO_CellularComponent-EBI-QuickGO-GOA_20.11.2017_00h00	0.000547663	0.00294895	5.35607e-07	1.01765e-05	[3, 4, 5, 6, 7, 8, 9, 10]	Group21	4.41989	8	[CD207, EGF, HLA-A, HLA-B, HLA-DQB1, HLA-DRB1, IGF2R, TBC1D5]
KEGG:05332	Graft-versus-host disease	KEGG_20.11.2017	0.000787595	0.00306287	5.35607e-07	1.01765e-05	[-1]	Group21	9.7561	4	[HLA-A, HLA-B, HLA-DQB1, HLA-DRB1]
GO:0048002	antigen processing and presentation of peptide antigen	GO_BiologicalProcess-EBI-QuickGO-GOA_20.11.2017_00h00	0.000952038	0.00317346	5.35607e-07	1.01765e-05	[3]	Group21	4.06091	8	[CD207, HLA-A, HLA-B, HLA-DQB1, HLA-DRB1, IKBKB, LNPEP, RILP]
GO:0045334	clathrin-coated endocytic vesicle	GO_CellularComponent-EBI-QuickGO-GOA_20.11.2017_00h00	0.00101008	0.0032139	5.35607e-07	1.01765e-05	[6, 7, 8, 9, 10]	Group21	6.66667	5	[CD207, HLA-DQB1, HLA-DRB1, INPP5F, TBC1D5]
GO:0031901	early endosome membrane	GO_CellularComponent-EBI-QuickGO-GOA_20.11.2017_00h00	0.000784055	0.00322846	5.35607e-07	1.01765e-05	[4, 5, 6, 7, 8, 9, 10, 11]	Group21	4.7619	7	[CD207, HLA-A, HLA-B, INPP5F, MARCH8, MCOLN3, WDR81]
GO:0098862	cluster of actin-based cell projections	GO_CellularComponent-EBI-QuickGO-GOA_20.11.2017_00h00	0.000883006	0.00325318	0.000883006	0.00559237	[2, 3]	Group13	4.66667	7	[CDC14A, CDH23, CUBN, SCIN, SI, SLC34A2, SLC9A3]
KEGG:04940	Type I diabetes mellitus	KEGG_20.11.2017	0.000944688	0.00330641	5.35607e-07	1.01765e-05	[-1]	Group21	9.30233	4	[HLA-A, HLA-B, HLA-DQB1, HLA-DRB1]
GO:0019884	antigen processing and presentation of exogenous antigen	GO_BiologicalProcess-EBI-QuickGO-GOA_20.11.2017_00h00	0.000779115	0.00340863	5.35607e-07	1.01765e-05	[3]	Group21	4.18848	8	[CD207, HLA-A, HLA-B, HLA-DQB1, HLA-DRB1, IKBKB, LNPEP, RILP]
GO:0030665	clathrin-coated vesicle membrane	GO_CellularComponent-EBI-QuickGO-GOA_20.11.2017_00h00	0.0011615	0.003535	5.35607e-07	1.01765e-05	[4, 5, 6, 7, 8, 9, 10, 11]	Group21	5.21739	6	[CD207, EGF, HLA-DQB1, HLA-DRB1, IGF2R, TBC1D5]
GO:0042590	antigen processing and presentation of exogenous peptide antigen via MHC class I	GO_BiologicalProcess-EBI-QuickGO-GOA_20.11.2017_00h00	0.00159156	0.00428496	5.35607e-07	1.01765e-05	[5]	Group21	6.0241	5	[CD207, HLA-A, HLA-B, IKBKB, LNPEP]
KEGG:04614	Renin-angiotensin system	KEGG_20.11.2017	0.00158646	0.00444207	0.00158646	0.00753566	[-1]	Group03	13.0435	3	[KLK1, LNPEP, PREP]
GO:0046626	regulation of insulin receptor signaling pathway	GO_BiologicalProcess-EBI-QuickGO-GOA_20.11.2017_00h00	0.00154666	0.00451108	0.0143915	0.0273439	[4, 5, 6, 7, 8, 9, 10]	Group19	8.16327	4	[KANK1, NCOA5, PTPRE, TSC2]
GO:0031343	positive regulation of cell killing	GO_BiologicalProcess-EBI-QuickGO-GOA_20.11.2017_00h00	0.00192994	0.00482484	5.35607e-07	1.01765e-05	[2, 3, 4]	Group21	7.69231	4	[FCER2, HLA-A, HLA-B, STAP1]
GO:0015297	antiporter activity	GO_MolecularFunction-EBI-QuickGO-GOA_20.11.2017_00h00	0.00186283	0.00482955	0.00186283	0.00707874	[5]	Group14	5.81395	5	[SLC24A3, SLC25A6, SLC26A8, SLC9A3, TMCO3]
GO:0030669	clathrin-coated endocytic vesicle membrane	GO_CellularComponent-EBI-QuickGO-GOA_20.11.2017_00h00	0.00237439	0.00573128	5.35607e-07	1.01765e-05	[4, 5, 6, 7, 8, 9, 10, 11, 12]	Group21	7.27273	4	[CD207, HLA-DQB1, HLA-DRB1, TBC1D5]
GO:0008175	tRNA methyltransferase activity	GO_MolecularFunction-EBI-QuickGO-GOA_20.11.2017_00h00	0.00312973	0.00706713	0.104402	0.104402	[4, 6]	Group20	10.3448	3	[TRMT11, TRMT61B, WDR4]
KEGG:05416	Viral myocarditis	KEGG_20.11.2017	0.00307014	0.00716366	5.35607e-07	1.01765e-05	[-1]	Group21	6.77966	4	[HLA-A, HLA-B, HLA-DQB1, HLA-DRB1]
GO:0002474	antigen processing and presentation of peptide antigen via MHC class I	GO_BiologicalProcess-EBI-QuickGO-GOA_20.11.2017_00h00	0.00344091	0.00752699	5.35607e-07	1.01765e-05	[4]	Group21	5.05051	5	[CD207, HLA-A, HLA-B, IKBKB, LNPEP]
GO:0099516	ion antiporter activity	GO_MolecularFunction-EBI-QuickGO-GOA_20.11.2017_00h00	0.00389355	0.00825905	0.00186283	0.00707874	[4, 6]	Group14	6.34921	4	[SLC24A3, SLC25A6, SLC26A8, SLC9A3]
GO:0005903	brush border	GO_CellularComponent-EBI-QuickGO-GOA_20.11.2017_00h00	0.00424785	0.00825971	0.000883006	0.00559237	[3, 4]	Group13	4.80769	5	[CUBN, SCIN, SI, SLC34A2, SLC9A3]
GO:0048240	sperm capacitation	GO_BiologicalProcess-EBI-QuickGO-GOA_20.11.2017_00h00	0.00415438	0.00830875	0.00415438	0.0131555	[3, 4, 5, 6, 7, 8, 9, 10]	Group08	9.375	3	[PCSK4, RNASE9, SLC26A8]
GO:0030488	tRNA methylation	GO_BiologicalProcess-EBI-QuickGO-GOA_20.11.2017_00h00	0.00415438	0.00830875	0.104402	0.104402	[5, 6, 7, 8, 9, 10, 11]	Group20	9.375	3	[TRMT11, TRMT61B, WDR4]
GO:0051291	protein heterooligomerization	GO_BiologicalProcess-EBI-QuickGO-GOA_20.11.2017_00h00	0.00442413	0.00836997	5.35607e-07	1.01765e-05	[6, 7]	Group21	4.7619	5	[CHRNB2, HLA-A, HLA-DRB1, SEPT9, WIZ]
GO:0031903	microbody membrane	GO_CellularComponent-EBI-QuickGO-GOA_20.11.2017_00h00	0.00412057	0.00848352	0.0284923	0.0338347	[3, 4, 5, 6, 7, 8, 9]	Group18	6.25	4	[ABCD2, ACOX1, PEX11G, PEX16]
GO:0005778	peroxisomal membrane	GO_CellularComponent-EBI-QuickGO-GOA_20.11.2017_00h00	0.00412057	0.00848352	0.0284923	0.0338347	[4, 5, 6, 7, 8, 9, 10]	Group18	6.25	4	[ABCD2, ACOX1, PEX11G, PEX16]
GO:0012507	ER to Golgi transport vesicle membrane	GO_CellularComponent-EBI-QuickGO-GOA_20.11.2017_00h00	0.00412057	0.00848352	5.35607e-07	1.01765e-05	[4, 5, 6, 7, 8, 9, 10, 11]	Group21	6.25	4	[HLA-A, HLA-B, HLA-DQB1, HLA-DRB1]
GO:0004553	hydrolase activity, hydrolyzing O-glycosyl compounds	GO_MolecularFunction-EBI-QuickGO-GOA_20.11.2017_00h00	0.00460555	0.00848392	0.00460555	0.0125008	[4]	Group05	4.71698	5	[IDUA, KL, NAGA, OTOG, SI]
GO:0007031	peroxisome organization	GO_BiologicalProcess-EBI-QuickGO-GOA_20.11.2017_00h00	0.00536086	0.00962206	0.0284923	0.0338347	[4]	Group18	8.57143	3	[ACOX1, PEX11G, PEX16]
GO:0015298	solute:cation antiporter activity	GO_MolecularFunction-EBI-QuickGO-GOA_20.11.2017_00h00	0.00580488	0.00991077	0.00186283	0.00707874	[5, 6]	Group14	8.33333	3	[SLC24A3, SLC9A3, TMCO3]
GO:1900076	regulation of cellular response to insulin stimulus	GO_BiologicalProcess-EBI-QuickGO-GOA_20.11.2017_00h00	0.00567236	0.00992663	0.0143915	0.0273439	[3, 4, 7, 8, 9]	Group19	5.71429	4	[KANK1, NCOA5, PTPRE, TSC2]
GO:0030660	Golgi-associated vesicle membrane	GO_CellularComponent-EBI-QuickGO-GOA_20.11.2017_00h00	0.00602654	0.0100442	5.35607e-07	1.01765e-05	[3, 4, 5, 6, 7, 8, 9, 10]	Group21	4.42478	5	[HLA-A, HLA-B, HLA-DQB1, HLA-DRB1, PKD1]
GO:0045494	photoreceptor cell maintenance	GO_BiologicalProcess-EBI-QuickGO-GOA_20.11.2017_00h00	0.00675735	0.0110003	0.00675735	0.0160487	[2, 5, 7]	Group07	7.89474	3	[CDH23, ESRRB, RP1L1]
GO:0031341	regulation of cell killing	GO_BiologicalProcess-EBI-QuickGO-GOA_20.11.2017_00h00	0.00757221	0.0120467	5.35607e-07	1.01765e-05	[2, 3]	Group21	5.26316	4	[FCER2, HLA-A, HLA-B, STAP1]
KEGG:04612	Antigen processing and presentation	KEGG_20.11.2017	0.0079248	0.0120595	5.35607e-07	1.01765e-05	[-1]	Group21	5.19481	4	[HLA-A, HLA-B, HLA-DQB1, HLA-DRB1]
GO:0045742	positive regulation of epidermal growth factor receptor signaling pathway	GO_BiologicalProcess-EBI-QuickGO-GOA_20.11.2017_00h00	0.00779738	0.0121293	0.00723012	0.0152636	[5, 6, 7, 8, 9, 10, 11]	Group15	7.5	3	[AFAP1L2, EGF, HAP1]
GO:0001912	positive regulation of leukocyte mediated cytotoxicity	GO_BiologicalProcess-EBI-QuickGO-GOA_20.11.2017_00h00	0.00835078	0.0124373	5.35607e-07	1.01765e-05	[3, 4, 5]	Group21	7.31707	3	[HLA-A, HLA-B, STAP1]
GO:0002479	antigen processing and presentation of exogenous peptide antigen via MHC class I, TAP-dependent	GO_BiologicalProcess-EBI-QuickGO-GOA_20.11.2017_00h00	0.00904676	0.0126655	5.35607e-07	1.01765e-05	[6]	Group21	5	4	[CD207, HLA-A, HLA-B, IKBKB]
GO:1901186	positive regulation of ERBB signaling pathway	GO_BiologicalProcess-EBI-QuickGO-GOA_20.11.2017_00h00	0.00892672	0.0127525	0.00723012	0.0152636	[4, 5, 6, 7, 8, 9, 10]	Group15	7.14286	3	[AFAP1L2, EGF, HAP1]
GO:0008286	insulin receptor signaling pathway	GO_BiologicalProcess-EBI-QuickGO-GOA_20.11.2017_00h00	0.00884257	0.0128954	0.0143915	0.0273439	[6, 7, 8, 9]	Group19	4.03226	5	[KANK1, KL, NCOA5, PTPRE, TSC2]
GO:0030134	COPII-coated ER to Golgi transport vesicle	GO_CellularComponent-EBI-QuickGO-GOA_20.11.2017_00h00	0.0102676	0.0140928	5.35607e-07	1.01765e-05	[5, 6, 7, 8, 9, 10]	Group21	4.81928	4	[HLA-A, HLA-B, HLA-DQB1, HLA-DRB1]
KEGG:04146	Peroxisome	KEGG_20.11.2017	0.0102676	0.0140928	0.0284923	0.0338347	[-1]	Group18	4.81928	4	[ABCD2, ACOX1, PEX11G, PEX16]
GO:1903318	negative regulation of protein maturation	GO_BiologicalProcess-EBI-QuickGO-GOA_20.11.2017_00h00	0.0114593	0.015426	0.0211403	0.0286905	[5, 6, 7]	Group16	6.52174	3	[CPB2, NLRP7, SERPINF2]
GO:0010955	negative regulation of protein processing	GO_BiologicalProcess-EBI-QuickGO-GOA_20.11.2017_00h00	0.0114593	0.015426	0.0211403	0.0286905	[6, 7, 8, 9]	Group16	6.52174	3	[CPB2, NLRP7, SERPINF2]
GO:0061098	positive regulation of protein tyrosine kinase activity	GO_BiologicalProcess-EBI-QuickGO-GOA_20.11.2017_00h00	0.012865	0.0169915	0.00723012	0.0152636	[8, 9, 10, 11, 12]	Group15	6.25	3	[AFAP1L2, EGF, STAP1]
KEGG:04672	Intestinal immune network for IgA production	KEGG_20.11.2017	0.0136032	0.0176337	5.35607e-07	1.01765e-05	[-1]	Group21	6.12245	3	[HLA-DQB1, HLA-DRB1, ICOSLG]
KEGG:04658	Th1 and Th2 cell differentiation	KEGG_20.11.2017	0.0145533	0.0185223	5.35607e-07	1.01765e-05	[-1]	Group21	4.34783	4	[HLA-DQB1, HLA-DRB1, IKBKB, MAPK14]
GO:0071347	cellular response to interleukin-1	GO_BiologicalProcess-EBI-QuickGO-GOA_20.11.2017_00h00	0.0150893	0.0188617	0.0150893	0.0260634	[6]	Group10	4.30108	4	[ADAMTS7, IKBKB, NLRP7, RPS6KA4]
GO:1901888	regulation of cell junction assembly	GO_BiologicalProcess-EBI-QuickGO-GOA_20.11.2017_00h00	0.0150893	0.0188617	0.0167718	0.0245126	[3, 4, 5]	Group17	4.30108	4	[FMN1, IKBKB, KDR, MACF1]
GO:0005776	autophagosome	GO_CellularComponent-EBI-QuickGO-GOA_20.11.2017_00h00	0.0150893	0.0188617	0.0150893	0.0260634	[5, 6, 7, 8]	Group01	4.30108	4	[HAP1, MCOLN3, TBC1D5, WDR81]
GO:1905515	non-motile cilium assembly	GO_BiologicalProcess-EBI-QuickGO-GOA_20.11.2017_00h00	0.01596	0.0196	0.01596	0.02527	[6, 7]	Group02	5.76923	3	[DYNC2H1, HAP1, SEPT9]
GO:0031526	brush border membrane	GO_CellularComponent-EBI-QuickGO-GOA_20.11.2017_00h00	0.0167933	0.0202678	0.000883006	0.00559237	[4, 5, 6, 7, 8]	Group13	5.66038	3	[CUBN, SLC34A2, SLC9A3]
GO:0090303	positive regulation of wound healing	GO_BiologicalProcess-EBI-QuickGO-GOA_20.11.2017_00h00	0.0176506	0.0205924	0.0211403	0.0286905	[4, 5, 6, 7]	Group16	5.55556	3	[CPB2, KANK1, SERPINF2]
GO:0060333	interferon-gamma-mediated signaling pathway	GO_BiologicalProcess-EBI-QuickGO-GOA_20.11.2017_00h00	0.0173576	0.0205938	5.35607e-07	1.01765e-05	[5, 6, 7]	Group21	4.12371	4	[HLA-A, HLA-B, HLA-DQB1, HLA-DRB1]
GO:0033260	nuclear DNA replication	GO_BiologicalProcess-EBI-QuickGO-GOA_20.11.2017_00h00	0.018532	0.0212662	0.02645	0.0335033	[4, 5, 8, 9, 10]	Group12	5.45455	3	[LRIG1, RFC1, WIZ]
KEGG:05150	Staphylococcus aureus infection	KEGG_20.11.2017	0.0194373	0.0219454	5.35607e-07	1.01765e-05	[-1]	Group21	5.35714	3	[HLA-DQB1, HLA-DRB1, KRT10]
GO:1903036	positive regulation of response to wounding	GO_BiologicalProcess-EBI-QuickGO-GOA_20.11.2017_00h00	0.0243258	0.0270287	0.0211403	0.0286905	[3, 4, 5, 6]	Group16	4.91803	3	[CPB2, KANK1, SERPINF2]
GO:0090109	regulation of cell-substrate junction assembly	GO_BiologicalProcess-EBI-QuickGO-GOA_20.11.2017_00h00	0.0243258	0.0270287	0.0167718	0.0245126	[4, 5, 6]	Group17	4.91803	3	[FMN1, KDR, MACF1]
GO:0051893	regulation of focal adhesion assembly	GO_BiologicalProcess-EBI-QuickGO-GOA_20.11.2017_00h00	0.0243258	0.0270287	0.0167718	0.0245126	[5, 6, 7, 8, 9]	Group17	4.91803	3	[FMN1, KDR, MACF1]
GO:0001910	regulation of leukocyte mediated cytotoxicity	GO_BiologicalProcess-EBI-QuickGO-GOA_20.11.2017_00h00	0.0243258	0.0270287	5.35607e-07	1.01765e-05	[3, 4]	Group21	4.91803	3	[HLA-A, HLA-B, STAP1]
GO:0016266	O-glycan processing	GO_BiologicalProcess-EBI-QuickGO-GOA_20.11.2017_00h00	0.02645	0.0289296	0.02645	0.0335033	[6, 8, 9]	Group06	4.7619	3	[MUC16, MUC19, MUC3A]
GO:0044786	cell cycle DNA replication	GO_BiologicalProcess-EBI-QuickGO-GOA_20.11.2017_00h00	0.02645	0.0289296	0.02645	0.0335033	[3, 4, 7, 8, 9]	Group12	4.7619	3	[LRIG1, RFC1, WIZ]
GO:0008173	RNA methyltransferase activity	GO_MolecularFunction-EBI-QuickGO-GOA_20.11.2017_00h00	0.02645	0.0289296	0.104402	0.104402	[3, 5]	Group20	4.7619	3	[TRMT11, TRMT61B, WDR4]
GO:1903391	regulation of adherens junction organization	GO_BiologicalProcess-EBI-QuickGO-GOA_20.11.2017_00h00	0.0275481	0.0296672	0.0167718	0.0245126	[4, 5, 6]	Group17	4.6875	3	[FMN1, KDR, MACF1]
GO:0006306	DNA methylation	GO_BiologicalProcess-EBI-QuickGO-GOA_20.11.2017_00h00	0.0309865	0.0328645	0.0309865	0.034632	[4, 5, 6, 7, 8, 9]	Group11	4.47761	3	[ATF7IP, MOV10L1, PARP1]
GO:0006305	DNA alkylation	GO_BiologicalProcess-EBI-QuickGO-GOA_20.11.2017_00h00	0.0309865	0.0328645	0.0309865	0.034632	[6, 7, 8]	Group11	4.47761	3	[ATF7IP, MOV10L1, PARP1]
GO:0001510	RNA methylation	GO_BiologicalProcess-EBI-QuickGO-GOA_20.11.2017_00h00	0.0333982	0.0348936	0.104402	0.104402	[4, 5, 6, 7, 8]	Group20	4.34783	3	[TRMT11, TRMT61B, WDR4]
GO:0005905	clathrin-coated pit	GO_CellularComponent-EBI-QuickGO-GOA_20.11.2017_00h00	0.0359047	0.0369608	5.35607e-07	1.01765e-05	[2, 3, 4]	Group21	4.22535	3	[CUBN, INPP5F, TBC1D5]
GO:0006400	tRNA modification	GO_BiologicalProcess-EBI-QuickGO-GOA_20.11.2017_00h00	0.0398411	0.0404185	0.104402	0.104402	[6, 7, 8, 9, 10]	Group20	4.05405	3	[TRMT11, TRMT61B, WDR4]
KEGG:05140	Leishmaniasis	KEGG_20.11.2017	0.0398411	0.0404185	5.35607e-07	1.01765e-05	[-1]	Group21	4.05405	3	[HLA-DQB1, HLA-DRB1, MAPK14]
GO:0000271	polysaccharide biosynthetic process	GO_BiologicalProcess-EBI-QuickGO-GOA_20.11.2017_00h00	0.0411999	0.0411999	0.0411999	0.0434887	[5]	Group00	4	3	[EGF, ESRRB, PGM2L1]
GO:0003300	cardiac muscle hypertrophy	GO_BiologicalProcess-EBI-QuickGO-GOA_20.11.2017_00h00	0.0411999	0.0411999	0.0411999	0.0434887	[6]	Group04	4	3	[INPP5F, PARP1, PDLIM5]

## Sheet: Table S6
Table S6. 319 variants differentiating PCOS+HT and PCOS from the control (K) group (common for P+H vs. K and P vs. K comparisons) – assigned as ‘PCOS element’.
Variant ID	Gene	IMPACT	Consequence	AF	SIFT	PolyPhen	CADD_PHRED
1:120436751_T/C	ADAM30	MODERATE	missense_variant	0.1621	tolerated(0.87)	benign(0)	0.082
1:14099574_G/A	PRDM2	LOW	splice_region_variant&synonymous_variant	0.0096			15.4
1:14105291_G/A	PRDM2	MODERATE	missense_variant	0.0078	deleterious(0.01)	benign(0.003)	11.45
1:14105922_G/A	PRDM2	LOW	synonymous_variant	0.007			0.168
1:1469394_A/T	ATAD3A	MODERATE	missense_variant	0.0018	deleterious(0.01)	probably_damaging(0.947)	24.6
1:150526044_G/C	ADAMTSL4	MODERATE	missense_variant		tolerated(0.61)	benign(0)	0.114
1:152186042_A/G	HRNR	MODERATE	missense_variant	0.4551	tolerated(1)	benign(0)	3.752
1:155206037_G/A	GBA	MODERATE	missense_variant&splice_region_variant	0.0018	tolerated(0.11)	benign(0.089)	22.2
1:156928576_C/T	ARHGEF11	MODERATE	missense_variant	0.0016	deleterious(0.01)	benign(0.059)	23.9
1:172411087_G/A	PIGC	MODERATE	missense_variant	0.0022	tolerated(0.21)	benign(0)	18.05
1:184663581_T/C	EDEM3	LOW	synonymous_variant	0.4221			5.652
1:207297680_T/C	C4BPA	LOW	synonymous_variant				0.59
1:227920186_G/A	JMJD4	LOW	synonymous_variant	0.0196			5.285
1:227920357_C/T	JMJD4	LOW	synonymous_variant	0.0931			0.446
1:227954677_C/T	SNAP47	MODERATE	missense_variant	0.0625	tolerated(0.1)	benign(0)	12.11
1:227975414_C/A		MODIFIER	intergenic_variant	0.128			4.701
1:235955150_G/A	LYST	LOW	synonymous_variant	0.0643			9.781
1:240255568_GGGC/G	FMN2	MODERATE	inframe_deletion				19.34
1:24488131_C/T	IFNLR1	LOW	synonymous_variant	0.0022			1.624
1:248084473_C/A	OR2T8	LOW	synonymous_variant	0.1386			0.267
1:2494330_G/A	TNFRSF14	MODERATE	missense_variant	0.1138	tolerated(0.4)	benign(0.001)	0.045
1:25570081_T/C	C1orf63	MODERATE	missense_variant	0.1078	tolerated(0.1)	benign(0.062)	15.86
1:26786627_G/A	DHDDS	MODERATE	missense_variant	0.4553	tolerated(0.14)	benign(0.005)	14.53
1:27106975_C/T	ARID1A	LOW	synonymous_variant	0.0016			10.27
1:40882747_G/A	SMAP2	LOW	synonymous_variant	0.0116			9.257
1:55119289_G/C	MROH7	LOW	synonymous_variant	0.4205			0.524
1:67705900_G/A	IL23R	MODERATE	missense_variant	0.005	tolerated(0.32)	benign(0)	0.087
1:68614320_G/A	WLS	LOW	synonymous_variant	0.0601			8.864
1:76779630_A/G	ST6GALNAC3	LOW	synonymous_variant				9.923
1:85816134_T/C	DDAH1	LOW	synonymous_variant	0.1246			11.91
1:93826178_A/T	DR1	MODERATE	missense_variant	0.0735	tolerated_low_confidence(1)	benign(0)	9.107
10:115451781_C/T	CASP7	LOW	synonymous_variant	0.0709			1.272
10:11805354_A/G	ECHDC3	LOW	synonymous_variant				0.867
10:11805357_G/A	ECHDC3	LOW	synonymous_variant				0.038
10:129690837_G/T	CLRN3	MODERATE	missense_variant	0.015	tolerated(0.54)	possibly_damaging(0.5)	13.29
10:19392925_A/G		MODIFIER	intergenic_variant	0.121			13.41
10:88768657_C/T	AGAP11	MODIFIER	non_coding_transcript_exon_variant				4.698
11:118178007_C/T	CD3E	LOW	synonymous_variant	0.2254			7.414
11:126278203_T/C	ST3GAL4	LOW	splice_region_variant&synonymous_variant	0.0859			5.32
11:16847726_C/T	PLEKHA7	LOW	synonymous_variant	0.0282			11.68
11:293385_C/T	ATHL1	LOW	synonymous_variant	0.0038			9.023
11:46387868_A/G	DGKZ	MODERATE	missense_variant	0.4355	tolerated_low_confidence(1)	benign(0)	14.39
11:46406767_G/A	CHRM4	LOW	synonymous_variant	0.1108			11.35
11:48387301_G/A	OR4C5	LOW	synonymous_variant				0.398
11:55904751_T/C	OR8J3	LOW	synonymous_variant	0.0619			0.096
11:65727301_A/G	SART1	MODIFIER	upstream_gene_variant	0.4413			15.45
11:65732651_G/A	SART1	LOW	synonymous_variant	0.4395			8.005
11:65735174_G/C	SART1	MODERATE	missense_variant	0.3662	tolerated(0.72)	benign(0.054)	14.66
11:66099987_C/T	RIN1	LOW	synonymous_variant	0.5607			6.97
12:108686316_G/A	CMKLR1	MODERATE	missense_variant	0.006	deleterious(0.03)	benign(0.209)	22.3
12:112281013_A/G	MAPKAPK5	MODIFIER	intron_variant	0.4111			6.529
12:112375990_A/C	TMEM116	MODERATE	missense_variant	0.2248	tolerated(1)	benign(0)	12.32
12:124086736_T/G	DDX55	MODERATE	missense_variant	0.0012	tolerated(0.12)	benign(0.025)	17.87
12:129299446_A/G	SLC15A4	MODERATE	missense_variant	0.0595	deleterious(0.03)	benign(0.349)	22
12:20522252_G/A	PDE3A	MODERATE	missense_variant	0.3337	tolerated_low_confidence(0.25)	benign(0.031)	15.69
12:25702478_C/T	IFLTD1	MODERATE	missense_variant&splice_region_variant	0.0028	tolerated(0.74)	benign(0.001)	0.316
12:40010863_C/T	ABCD2	LOW	synonymous_variant	0.0176			12.44
12:40857943_A/C	MUC19	MODERATE	missense_variant		tolerated(0.76)	benign(0)	1.398
12:40875351_A/C	MUC19	MODERATE	missense_variant		tolerated(1)	benign(0)	6.072
12:40875752_A/T	MUC19	MODERATE	missense_variant		tolerated(1)	benign(0)	0.182
12:40876817_A/G	MUC19	MODERATE	missense_variant		tolerated(0.56)	benign(0)	0.004
12:40878869_C/G	MUC19	MODERATE	missense_variant		tolerated(1)	benign(0)	0.001
12:40880060_G/A	MUC19	MODIFIER	3_prime_UTR_variant				0.459
12:40880831_A/T	MUC19	MODIFIER	3_prime_UTR_variant	0.6941			0.442
12:40881509_T/G	MUC19	MODIFIER	3_prime_UTR_variant				0.028
12:40883745_C/A	MUC19	MODIFIER	3_prime_UTR_variant	0.5198			0.05
12:40884700_C/CACTATCAGCTGGAGTGACAGGGAAAAGTGG	MUC19	MODIFIER	3_prime_UTR_variant				0.119
12:40907569_A/G	MUC19	MODIFIER	intron_variant				1.515
12:40907570_C/T	MUC19	MODIFIER	intron_variant				0.141
12:40907571_A/G	MUC19	MODIFIER	intron_variant				0.177
12:48954225_G/C	OR5BS1P	MODIFIER	non_coding_transcript_exon_variant	0.3029			8.232
12:49522605_C/T	TUBA1B	LOW	synonymous_variant	0.4533			16.88
12:51593616_T/G	POU6F1	MODIFIER	5_prime_UTR_variant				18.63
12:52699548_T/C	KRT86	LOW	synonymous_variant	0.4553			6.498
12:52774158_G/A	KRT84	LOW	synonymous_variant	0.3309			12.44
12:52774305_A/G	KRT84	LOW	synonymous_variant	0.3367			0.56
12:52777439_A/G	KRT84	LOW	synonymous_variant	0.3321			0.041
12:52777513_T/C	KRT84	MODERATE	missense_variant	0.3323	tolerated(0.45)	benign(0)	15.23
12:52777578_C/T	KRT84	MODERATE	missense_variant	0.3323	deleterious(0.02)	probably_damaging(0.999)	30
12:52777580_A/C	KRT84	LOW	splice_region_variant&synonymous_variant	0.3323			11.69
12:52778947_A/G	KRT84	LOW	synonymous_variant	0.3377			9.246
12:52779244_A/G	KRT84	LOW	synonymous_variant	0.2774			0.525
12:56638455_G/A	ANKRD52	LOW	synonymous_variant	0.0006			8.097
12:94658920_C/T	PLXNC1	LOW	synonymous_variant	0.0407			6.605
13:100622837_C/CCGG	ZIC5	MODERATE	inframe_insertion				13.32
13:101020733_G/T	PCCA	MODERATE	missense_variant	0.0028	tolerated(0.72)	benign(0.058)	0.363
13:24823699_G/A	SPATA13	MODERATE	missense_variant	0.0335	tolerated_low_confidence(0.1)	benign(0.287)	17.61
13:25267017_A/C	ATP12A	MODERATE	missense_variant	0.0148	tolerated(0.14)	benign(0.278)	17.23
13:26148966_C/T	ATP8A2	LOW	synonymous_variant	0.5363			8.934
13:67800419_C/G	PCDH9	LOW	synonymous_variant	0.0232			7.573
13:67801532_A/G	PCDH9	LOW	synonymous_variant	0.0096			10.84
14:102712487_A/AC	MOK	MODIFIER	intron_variant				0.823
14:102807671_C/T	ZNF839	MODERATE	missense_variant	0.0735	tolerated(0.65)	benign(0.097)	7.551
14:102909991_C/T	TECPR2	LOW	synonymous_variant	0.0861			3.071
14:21504447_A/G	RNASE13	MODIFIER	upstream_gene_variant				3.601
14:23467700_T/A	C14orf93	MODERATE	missense_variant	0.0008	tolerated_low_confidence(0.07)	benign(0.306)	17.87
14:24653965_C/T	IPO4	LOW	synonymous_variant	0.127			4.72
14:81251255_T/C	CEP128	MODERATE	missense_variant	0.3323	tolerated(0.2)	possibly_damaging(0.89)	23.3
15:100692953_G/A	ADAMTS17	MODERATE	missense_variant	0.0306	deleterious(0.02)	benign(0.09)	22.8
15:31334362_C/T	TRPM1	MODERATE	missense_variant	0.0102	tolerated(0.16)	probably_damaging(0.987)	22.9
15:42744094_A/G	ZNF106	MODERATE	missense_variant	0.0589	tolerated(0.94)	benign(0)	5.794
16:12162969_A/G	SNX29	LOW	synonymous_variant				0.125
16:2138269_T/C	TSC2	LOW	synonymous_variant	0.2764			8.719
16:66422318_A/G	CDH5	LOW	synonymous_variant	0.0122			8.568
16:81199538_T/C	PKD1L2	MODIFIER	downstream_gene_variant	0.3762			5.743
16:81199544_G/A	PKD1L2	MODIFIER	downstream_gene_variant	0.3872			0.882
16:81199554_C/T	PKD1L2	MODIFIER	downstream_gene_variant	0.3904			2.565
16:81199555_A/G	PKD1L2	MODIFIER	downstream_gene_variant	0.393			2.767
16:81208515_G/A	PKD1L2	MODERATE	missense_variant	0.2023	tolerated(0.06)	benign(0.025)	9.354
16:89912048_G/A	SPIRE2	MODIFIER	intron_variant	0.0345			0.174
17:10404046_G/A	MYH1	LOW	synonymous_variant	0.0695			7.753
17:1630992_G/A	WDR81	LOW	synonymous_variant	0.246			3.128
17:1631340_TGAG/T	WDR81	MODERATE	inframe_deletion				17.16
17:18226177_G/T	SMCR8	LOW	synonymous_variant	0.23			10.16
17:18232096_G/A	SHMT1	MODERATE	missense_variant	0.2278	deleterious(0.04)	benign(0)	10.83
17:26691321_A/G	VTN	MODIFIER	downstream_gene_variant				7.714
17:26925964_T/C	SPAG5	HIGH	start_lost	0.0034	deleterious_low_confidence(0)	probably_damaging(0.969)	26.6
17:26938471_G/C	KIAA0100	MODIFIER	downstream_gene_variant	0.001			38
17:27438469_G/A	MYO18A	MODERATE	missense_variant		deleterious(0)	probably_damaging(0.977)	27.6
17:27441077_C/G	MYO18A	LOW	synonymous_variant				6.242
17:38640744_C/T	TNS4	MODERATE	missense_variant	0.2768	tolerated(0.9)	benign(0.003)	2.296
17:38851024_C/T	KRT24	MODIFIER	downstream_gene_variant	0.1691			0.279
17:46052883_G/A	CDK5RAP3	MODERATE	missense_variant	0.0176	tolerated(0.8)	benign(0.031)	26.6
17:4720469_C/T	PLD2	MODERATE	missense_variant	0.2498	tolerated(0.46)	benign(0)	0.002
17:47284735_T/C	GNGT2	MODERATE	missense_variant	0.0178	deleterious(0)	probably_damaging(0.999)	23.9
17:4907294_A/C	KIF1C	MODERATE	missense_variant&splice_region_variant	0.0006	deleterious(0.03)	probably_damaging(0.954)	31
17:54912339_G/A	DGKE	LOW	synonymous_variant	0.102			14.24
17:6515450_G/A	KIAA0753	MODERATE	missense_variant	0.0244	tolerated(0.13)	benign(0.006)	0.002
17:79478236_C/T	ACTG1	LOW	synonymous_variant	0.0014			8.729
18:13465107_G/C	LDLRAD4	MODIFIER	intron_variant	0.0619			0.748
18:47398549_G/A	MYO5B	LOW	synonymous_variant	0.2999			9.906
18:60232248_A/G	ZCCHC2	MODERATE	missense_variant	0.0024	deleterious(0.05)	benign(0.197)	24.3
18:72178062_C/T	CNDP2	LOW	synonymous_variant	0.0054			0.537
18:74637167_C/T	ZNF236	LOW	synonymous_variant	0.0216			3.065
18:74691951_T/C	RP11-862L9.3	MODIFIER	upstream_gene_variant	0.022			15.06
18:8705679_C/T	RP11-674N23.1	MODIFIER	intron_variant&non_coding_transcript_variant	0.4265			11.6
18:8705871_T/G	RP11-674N23.1	MODIFIER	intron_variant&non_coding_transcript_variant	0.4217			8.366
18:8706143_C/T	RP11-674N23.1	MODIFIER	intron_variant&non_coding_transcript_variant	0.3263			19.82
18:8706186_C/T	RP11-674N23.1	MODIFIER	intron_variant&non_coding_transcript_variant	0.2354			9.601
19:1051006_G/A	ABCA7	MODERATE	missense_variant	0.0002	deleterious(0)	probably_damaging(0.977)	28.7
19:10659659_C/T	ATG4D	LOW	synonymous_variant	0.1306			7.328
19:14991459_C/T	OR7A17	MODERATE	missense_variant	0.0459	deleterious_low_confidence(0)	probably_damaging(0.945)	21.1
19:22679315_C/G	ZNF98	MODIFIER	intron_variant				5.681
19:24118136_GC/G	ZNF726	MODIFIER	downstream_gene_variant				1.301
19:36002380_C/CTG	DMKN	HIGH	frameshift_variant				19.65
19:36002381_C/CCACTGCTGCT	DMKN	HIGH	frameshift_variant				22.5
19:38896204_T/G	FAM98C	MODERATE	missense_variant	0.0048	deleterious(0.01)	benign(0.056)	22.5
19:41009982_C/T	SPTBN4	LOW	synonymous_variant	0.0244			11.09
19:41116455_C/G	LTBP4	MODERATE	missense_variant	0.0122	deleterious(0.03)	benign(0.281)	23.5
19:42595436_C/G	POU2F2	MODIFIER	3_prime_UTR_variant	0.0066			13.46
19:42706170_C/T	DEDD2	MODIFIER	intron_variant	0.0034			20.3
19:55246731_C/A	KIR3DL3	MODERATE	missense_variant		tolerated(0.25)	benign(0.074)	2.952
19:55526345_T/G	GP6	MODERATE	missense_variant		tolerated_low_confidence(1)	benign(0)	6.826
19:55536595_G/A	GP6	MODERATE	missense_variant		tolerated_low_confidence(0.4)	benign(0.001)	4.212
19:55538980_T/C	GP6	LOW	synonymous_variant				6.659
19:55539072_T/G	GP6	LOW	synonymous_variant				9.723
19:7935634_A/G	CTD-3193O13.9	LOW	synonymous_variant	0.1488			10.39
19:9104675_G/A		MODIFIER	intergenic_variant	0.1801			0.74
2:102958718_G/A	IL1RL1	MODERATE	missense_variant	0.0018	tolerated(0.39)	benign(0.091)	9.825
2:102964419_A/G	IL1RL1	MODERATE	missense_variant	0.0018	tolerated(0.64)	benign(0)	7.798
2:152322095_A/T	RIF1	MODERATE	missense_variant		tolerated_low_confidence(1)	benign(0)	0.011
2:152331418_C/G	RIF1	MODERATE	missense_variant		tolerated(0.73)	benign(0)	0.041
2:152352843_C/G	NEB	MODERATE	missense_variant		tolerated(0.35)	benign(0)	16.94
2:152422076_C/G	NEB	MODERATE	missense_variant	0.6532	tolerated(1)	benign(0.001)	19.41
2:166892788_C/T	SCN1A	MODERATE	missense_variant		tolerated(0.43)	benign(0)	13.43
2:166897864_A/G	SCN1A	LOW	synonymous_variant				7.102
2:166903445_T/C	SCN1A	LOW	synonymous_variant	0.7093			11.17
2:166909559_C/A	SCN1A	MODIFIER	intron_variant				18.54
2:175201299_C/G	SP9	LOW	synonymous_variant	0.3203			22.5
2:179395554_G/A	TTN	MODERATE	missense_variant	0.0052			22.4
2:179395555_C/A	TTN	MODERATE	missense_variant	0.0052			18.87
2:179395573_C/T	TTN	MODERATE	missense_variant	0.0066			23.8
2:179621184_G/A	TTN	LOW	synonymous_variant	0.0052			0.052
2:179621503_C/T	TTN	MODERATE	missense_variant	0.0064			18.35
2:186625770_A/G	FSIP2	LOW	synonymous_variant				2.653
2:186627943_T/C	FSIP2	MODERATE	missense_variant		tolerated(0.12)	benign(0.023)	10.91
2:186654592_A/G	FSIP2	MODERATE	missense_variant	0.5403	tolerated(1)	benign(0)	7.189
2:186656956_T/C	FSIP2	MODERATE	missense_variant		tolerated(1)	benign(0)	2.337
2:186657089_C/A	FSIP2	LOW	synonymous_variant	0.5401			0.227
2:186658056_G/A	FSIP2	MODERATE	missense_variant		tolerated(0.38)	benign(0.031)	0.062
2:186658438_C/T	FSIP2	MODERATE	missense_variant	0.5403	tolerated(1)	benign(0.001)	0.028
2:186658565_G/T	FSIP2	MODERATE	missense_variant		tolerated(0.08)	possibly_damaging(0.658)	11.9
2:186659359_G/T	FSIP2	MODERATE	missense_variant		tolerated(1)	benign(0)	13.56
2:186661673_A/G	FSIP2	LOW	synonymous_variant	0.5405			2.25
2:186664473_T/C	FSIP2	LOW	synonymous_variant				0.338
2:186664963_C/A	FSIP2	MODERATE	missense_variant		tolerated(1)	benign(0)	0.001
2:186665432_G/A	FSIP2	MODERATE	missense_variant		tolerated(1)	benign(0.012)	2.072
2:186665824_A/G	FSIP2	MODERATE	missense_variant		tolerated(0.08)	benign(0)	16.19
2:186667121_T/C	FSIP2	MODERATE	missense_variant		tolerated(0.18)	benign(0)	15.93
2:186670780_T/A	FSIP2	MODERATE	missense_variant		tolerated(0.05)	benign(0.071)	6.712
2:186671357_G/A	FSIP2	MODERATE	missense_variant		deleterious(0.03)	benign(0.001)	14.27
2:186671912_G/A	FSIP2	MODERATE	missense_variant	0.5405	tolerated(1)	benign(0)	14.68
2:20688527_C/T		MODIFIER	regulatory_region_variant	0.0034			0.694
2:209108317_C/T	IDH1	MODERATE	missense_variant	0.0493	tolerated_low_confidence(0.11)	probably_damaging(0.98)	25
2:209113192_G/A	IDH1	LOW	synonymous_variant	0.0569			13.26
2:219146803_G/A	TMBIM1	MODERATE	missense_variant	0.4495	deleterious(0.04)	benign(0)	13.86
2:220348751_C/T	SPEG	MODERATE	missense_variant	0.2855	tolerated(0.1)	benign(0)	4.877
2:220353013_G/A	SPEG	LOW	synonymous_variant	0.2863			8.077
2:220354365_C/T	SPEG	LOW	synonymous_variant	0.2865			0.774
2:220356520_G/T	SPEG	LOW	synonymous_variant	0.2808			10.41
2:228565656_G/A	SLC19A3	MODIFIER	intron_variant	0.2442			9.889
2:239161957_C/T	PER2	MODERATE	missense_variant	0.017	tolerated(0.33)	probably_damaging(0.967)	14.52
2:240036959_C/T	HDAC4	LOW	synonymous_variant	0.0184			0.088
2:25038564_T/G	CENPO	MODERATE	missense_variant	0.0014	deleterious(0.05)	probably_damaging(0.993)	25.1
2:26536299_C/G	GPR113	LOW	synonymous_variant	0.3998			0.114
2:37032669_G/A	VIT	LOW	synonymous_variant	0.0074			10.18
2:70162534_T/G	MXD1	LOW	synonymous_variant	0.5839			11.32
2:97493877_T/C	CNNM3	LOW	synonymous_variant	0.3179			10.93
20:1293247_C/T	SDCBP2	MODERATE	missense_variant	0.3247	tolerated(1)	benign(0.006)	16.47
20:37667182_C/T	DHX35	MODERATE	missense_variant	0.1777		benign(0)	19.89
20:42973935_T/C	R3HDML	LOW	synonymous_variant	0.0653			9.292
21:10942756_G/A	TPTE	HIGH	stop_gained				34
21:43413731_C/T	ZBTB21	LOW	synonymous_variant	0.6919			7.489
21:44270229_C/T	WDR4	MODERATE	missense_variant	0.2334	tolerated(0.9)	benign(0)	2.127
21:45502779_A/G	TRAPPC10	MODERATE	missense_variant		tolerated(0.53)	benign(0)	0.002
22:17589639_C/T	IL17RA	LOW	synonymous_variant	0.0004			0.084
22:26936766_G/A	TPST2	LOW	synonymous_variant	0.0681			10.79
22:44489868_T/C	PARVB	MODERATE	missense_variant	0.8722	tolerated(0.78)	benign(0.005)	0.052
22:45683246_C/T	UPK3A	LOW	synonymous_variant				7.167
22:50315363_C/A	CRELD2	MODERATE	missense_variant	0.2021	tolerated(0.16)	possibly_damaging(0.633)	0.762
22:50435480_A/G	IL17REL	MODERATE	missense_variant	0.607	tolerated_low_confidence(0.3)	benign(0)	5.845
3:125648343_G/A	ALG1L	MODERATE	missense_variant	0.2338	tolerated(0.66)	benign(0.194)	2.375
3:126741041_C/T	PLXNA1	LOW	synonymous_variant	0.0056			9.439
3:153202348_G/A	C3orf79	HIGH	start_lost	0.0783	tolerated_low_confidence(0.14)	benign(0.011)	9.057
3:171320907_C/T	PLD1	LOW	synonymous_variant	0.0485			9.934
3:193042776_T/C	ATP13A5	LOW	synonymous_variant				0.209
3:196731804_C/T	MFI2	MODIFIER	intron_variant	0.0122			4.1
3:52537109_G/A	STAB1	LOW	synonymous_variant	0.0178			5.564
3:97806893_A/C	OR5AC2	MODERATE	missense_variant		deleterious(0)	probably_damaging(0.939)	21.3
3:97888197_C/T	OR5H15	LOW	synonymous_variant	0.6266			0.012
4:126372975_A/C	FAT4	MODERATE	missense_variant	0.0096	deleterious(0.01)	benign(0.089)	13.95
4:148461037_T/C	EDNRA	LOW	synonymous_variant	0.3844			9.484
4:148461073_G/A	EDNRA	LOW	synonymous_variant	0.3842			10.18
4:15005436_G/C	CPEB2	MODERATE	missense_variant	0.012	tolerated_low_confidence(0.08)	unknown(0)	14.93
4:16040617_C/T	PROM1	LOW	synonymous_variant	0.0363			0.266
4:187557893_T/C	FAT1	MODERATE	missense_variant		tolerated(1)	benign(0)	12.68
4:41992752_G/C	SLC30A9	LOW	synonymous_variant	0.012			7.248
4:46086060_T/C	GABRG1	LOW	synonymous_variant	0.509			3.593
4:47645061_G/A	CORIN	MODIFIER	intron_variant	0.0044			4.75
4:882643_G/A	GAK	LOW	synonymous_variant	0.12			7.492
4:967191_G/A	DGKQ	MODERATE	missense_variant	0.1026	deleterious_low_confidence(0)	possibly_damaging(0.484)	22.4
4:980896_C/A	IDUA	LOW	synonymous_variant	0.3926			0.38
4:980932_G/A	IDUA	LOW	synonymous_variant	0.3944			4.575
4:982852_G/A	SLC26A1	LOW	synonymous_variant	0.4381			0.14
5:108171483_G/A	FER	LOW	synonymous_variant	0.0515			9.914
5:118480316_G/A	DMXL1	MODERATE	missense_variant	0.0216	tolerated(0.57)	benign(0)	0.003
5:118728953_G/C	TNFAIP8	LOW	synonymous_variant	0.2692			11.15
5:180376972_C/G	BTNL8	MODERATE	missense_variant	0.2889	tolerated(0.16)	possibly_damaging(0.815)	1.44
5:180376974_T/G	BTNL8	MODERATE	missense_variant	0.2889	tolerated(0.19)	possibly_damaging(0.879)	5.876
5:180687212_C/T	TRIM52	LOW	synonymous_variant	0.1973			9.722
5:180687428_CTCT/C	TRIM52	MODERATE	inframe_deletion				5.893
5:36985303_A/G	NIPBL	MODERATE	missense_variant	0.1252	tolerated_low_confidence(0.22)	benign(0)	15.5
5:6600043_C/T	NSUN2	MODERATE	missense_variant	0.0018	deleterious_low_confidence(0)	benign(0.001)	22.7
5:70818130_C/A	BDP1	MODERATE	missense_variant	0.0335	tolerated(0.17)	benign(0.285)	1.201
5:70834892_C/A	BDP1	LOW	synonymous_variant	0.0331			7.792
5:71519664_C/T	MRPS27	MODERATE	missense_variant	0.266	tolerated(0.79)	benign(0)	15.12
5:71524163_A/T	MRPS27	LOW	synonymous_variant	0.1907			8.678
5:99897866_G/A	FAM174A	LOW	synonymous_variant	0.1863			9.445
6:10556986_G/A	GCNT2	MODIFIER	intron_variant	0.0082			16.82
6:153296370_G/A	FBXO5	MODERATE	missense_variant	0.0955	tolerated(0.35)	possibly_damaging(0.694)	17.17
6:166912062_C/T	RPS6KA2	LOW	synonymous_variant	0.2055			4.62
6:24454313_T/C	GPLD1	MODERATE	missense_variant	0.007	tolerated(0.17)	benign(0.006)	0.094
6:25849620_A/G	SLC17A3	LOW	synonymous_variant				1.569
6:25850845_C/T	SLC17A3	MODERATE	missense_variant	0.0695	tolerated(0.17)	benign(0.003)	16.48
6:26104448_A/G	HIST1H4C	LOW	synonymous_variant	0.246			9.089
6:26107790_G/T	HIST1H1T	MODERATE	missense_variant	0.2444	tolerated(0.18)	benign(0.162)	13.67
6:29910557_T/A	HLA-A	MODERATE	missense_variant	0.1068	tolerated_low_confidence(0.23)	benign(0.081)	4.73
6:30309508_T/C	TRIM39	LOW	synonymous_variant	0.3768			10.35
6:30314566_T/G	RPP21	LOW	synonymous_variant	0.3726			1.323
6:30314567_C/A	RPP21	MODERATE	missense_variant	0.3726	tolerated_low_confidence(0.15)	benign(0)	14.33
6:31324086_G/C	HLA-B	LOW	synonymous_variant	0.4876			0.198
6:31324100_G/T	HLA-B	MODERATE	missense_variant		tolerated_low_confidence(0.09)	benign(0.005)	9.387
6:31324506_C/T	HLA-B	MODERATE	missense_variant	0.3564	tolerated_low_confidence(1)	benign(0)	1.042
6:31324702_C/T	HLA-B	MODERATE	missense_variant		tolerated_low_confidence(0.06)	benign(0.017)	16.64
6:31324892_G/C	HLA-B	MODERATE	missense_variant		tolerated_low_confidence(1)	benign(0)	8.624
6:31324895_G/C	HLA-B	MODERATE	missense_variant		deleterious_low_confidence(0.04)	benign(0)	16.54
6:32163274_G/A	NOTCH4	LOW	synonymous_variant	0.0521			1.191
6:32163799_T/C	NOTCH4	LOW	synonymous_variant	0.0843			9.545
6:32549401_T/C	HLA-DRB1	LOW	synonymous_variant				11.6
6:32552059_G/T	HLA-DRB1	MODERATE	missense_variant		tolerated(1)	benign(0.051)	0.001
6:32634341_A/G	HLA-DQB1	MODERATE	missense_variant	0.3826	tolerated(0.52)	benign(0)	0.059
6:36193085_G/A	BRPF3	MODERATE	missense_variant	0.0056	deleterious(0.01)	possibly_damaging(0.61)	29.1
6:36368276_C/T	PXT1	LOW	synonymous_variant	0.0102			8.897
6:39864730_C/T	DAAM2	LOW	synonymous_variant	0.4625			8.368
6:39865047_T/C	DAAM2	LOW	synonymous_variant				10.51
6:43193877_G/A	DNPH1	LOW	synonymous_variant	0.0415			2.667
6:62390920_G/A	KHDRBS2	MODERATE	missense_variant	0.0058	deleterious(0.04)	benign(0.006)	22.6
6:69804174_G/A	BAI3	MODIFIER	intron_variant				0.469
7:139138950_C/G	KLRG2	MODERATE	missense_variant	0.1751	tolerated(0.39)	benign(0.025)	16.52
7:156761818_G/A	NOM1	MODERATE	missense_variant	0.4473	tolerated(1)	benign(0.01)	17.29
7:156762224_G/C	NOM1	MODERATE	missense_variant&splice_region_variant	0.4573	tolerated(0.14)	benign(0.026)	18.08
7:156762248_G/A	NOM1	MODERATE	missense_variant	0.4814	tolerated(1)	benign(0.003)	1.328
7:1595068_G/A	TMEM184A	MODERATE	missense_variant	0.222	tolerated_low_confidence(0.14)	benign(0)	5.672
7:18066569_C/A	PRPS1L1	MODERATE	missense_variant	0.2648	tolerated(0.94)	benign(0)	13.03
7:36327317_C/T	EEPD1	MODERATE	missense_variant	0.0441	tolerated(0.93)	benign(0)	4.368
7:7530225_C/A	COL28A1	MODERATE	missense_variant	0.0026	deleterious(0)	probably_damaging(0.999)	28.4
8:125132009_G/A	FER1L6	MODERATE	missense_variant	0.0014	tolerated(0.39)	benign(0.001)	21.1
8:24774791_G/A	NEFM	MODERATE	missense_variant	0.0026	tolerated(0.07)	benign(0.255)	21.4
9:104385711_C/T	GRIN3A	MODERATE	missense_variant	0.1316	deleterious(0.04)	probably_damaging(0.971)	30
9:104385712_A/G	GRIN3A	LOW	synonymous_variant	0.5044			9.03
9:104432873_T/G	GRIN3A	LOW	synonymous_variant	0.2674			10.73
9:104433034_A/G	GRIN3A	LOW	synonymous_variant	0.2676			2.218
9:104433235_C/T	GRIN3A	MODERATE	missense_variant	0.2654	deleterious(0.04)	possibly_damaging(0.799)	25.4
9:104449098_C/T	GRIN3A	MODERATE	missense_variant	0.3197	tolerated(0.11)	benign(0.438)	23
9:117803271_C/T	TNC	MODERATE	missense_variant	0.0821	deleterious(0)	possibly_damaging(0.743)	25
9:127996046_A/G	RABEPK	LOW	synonymous_variant	0.135			10.32
9:136338580_G/A	SLC2A6	LOW	synonymous_variant	0.1182			6.618
9:139649612_C/A	LCN8	MODERATE	missense_variant&splice_region_variant	0.155	deleterious(0.01)	probably_damaging(0.999)	24.5
9:27062721_C/T	IFT74	MODERATE	missense_variant	0.1052	deleterious(0.02)	benign(0.107)	17.52
9:8518143_T/C	PTPRD	LOW	synonymous_variant	0.3073			1.961
9:8518395_G/A	PTPRD	LOW	synonymous_variant	0.1773			1.293
9:98238379_A/G	PTCH1	LOW	synonymous_variant	0.1116			8.904
M:12618_G/A	MT-ND5	LOW	synonymous_variant
M:13966_A/G	MT-ND5	MODERATE	missense_variant		tolerated_low_confidence(0.14)	benign(0.005)
M:497_C/T	MT-ND2	MODIFIER	upstream_gene_variant
X:140994280_A/G	MAGEC1	MODERATE	missense_variant	0.266	tolerated_low_confidence(0.66)	benign(0.039)	0.081
X:1755404_C/T	ASMT	LOW	synonymous_variant	0.1335			0.643
X:18230715_A/C	BEND2	MODERATE	missense_variant	0.204	tolerated(0.99)	benign(0)	0.239
X:49032208_G/A	PRICKLE3	LOW	synonymous_variant	0.0424			0.473

## Sheet: Table S7
Table S7. Functional enrichment analysis of 319 variants differentiating PCOS+HT and PCOS from the control (K) group (common for P+H vs. K and P vs. K comparisons) – assigned as ‘PCOS element’; Benjamini-Hochberg corrected p-value < 0.05.
GOID	GOTerm	Ontology Source	Term PValue	Term PValue Corrected with Benjamini-Hochberg	Group PValue	Group PValue Corrected with Benjamini-Hochberg	GOLevels	GOGroups	% Associated Genes	Nr. Genes	Associated Genes Found
GO:0098543	detection of other organism	GO_BiologicalProcess-EBI-QuickGO-GOA_20.11.2017_00h00	0.000788471	0.00453371	0.00280307	0.0147161	[3, 5]	Group21	17.6471	3	[HLA-A, HLA-B, HLA-DRB1]
GO:0001916	positive regulation of T cell mediated cytotoxicity	GO_BiologicalProcess-EBI-QuickGO-GOA_20.11.2017_00h00	0.000788471	0.00453371	0.00280307	0.0147161	[4, 5, 6, 7, 8, 9]	Group21	17.6471	3	[HLA-A, HLA-B, IL23R]
GO:0003951	NAD+ kinase activity	GO_MolecularFunction-EBI-QuickGO-GOA_20.11.2017_00h00	0.000788471	0.00453371	0.0420461	0.0490538	[5]	Group20	17.6471	3	[DGKE, DGKQ, DGKZ]
KEGG:05231	Choline metabolism in cancer	KEGG_20.11.2017	0.000776802	0.00487267	0.0420461	0.0490538	[-1]	Group20	6.06061	6	[DGKE, DGKQ, DGKZ, PLD1, PLD2, TSC2]
GO:0016045	detection of bacterium	GO_BiologicalProcess-EBI-QuickGO-GOA_20.11.2017_00h00	0.0006546	0.0050186	0.00280307	0.0147161	[4, 6]	Group21	18.75	3	[HLA-A, HLA-B, HLA-DRB1]
GO:0042605	peptide antigen binding	GO_MolecularFunction-EBI-QuickGO-GOA_20.11.2017_00h00	0.00077373	0.00533874	0.00280307	0.0147161	[3, 4]	Group21	10.5263	4	[HLA-A, HLA-B, HLA-DQB1, HLA-DRB1]
KEGG:05330	Allograft rejection	KEGG_20.11.2017	0.00077373	0.00533874	0.00280307	0.0147161	[-1]	Group21	10.5263	4	[HLA-A, HLA-B, HLA-DQB1, HLA-DRB1]
KEGG:05416	Viral myocarditis	KEGG_20.11.2017	0.000467401	0.00537511	0.00280307	0.0147161	[-1]	Group21	8.47458	5	[ACTG1, HLA-A, HLA-B, HLA-DQB1, HLA-DRB1]
GO:0004896	cytokine receptor activity	GO_MolecularFunction-EBI-QuickGO-GOA_20.11.2017_00h00	0.000624686	0.00538792	0.00280307	0.0147161	[4, 5]	Group21	6.31579	6	[CMKLR1, IFNLR1, IL17RA, IL17REL, IL1RL1, IL23R]
KEGG:05332	Graft-versus-host disease	KEGG_20.11.2017	0.00103466	0.00549163	0.00280307	0.0147161	[-1]	Group21	9.7561	4	[HLA-A, HLA-B, HLA-DQB1, HLA-DRB1]
GO:0098553	lumenal side of endoplasmic reticulum membrane	GO_CellularComponent-EBI-QuickGO-GOA_20.11.2017_00h00	0.000563101	0.00555057	0.00280307	0.0147161	[3, 4, 5, 6, 7, 8, 9, 10, 11]	Group21	11.4286	4	[HLA-A, HLA-B, HLA-DQB1, HLA-DRB1]
GO:0071556	integral component of lumenal side of endoplasmic reticulum membrane	GO_CellularComponent-EBI-QuickGO-GOA_20.11.2017_00h00	0.000563101	0.00555057	0.00280307	0.0147161	[4, 5, 6, 7, 8, 9, 10, 11, 12, 13]	Group21	11.4286	4	[HLA-A, HLA-B, HLA-DQB1, HLA-DRB1]
KEGG:04940	Type I diabetes mellitus	KEGG_20.11.2017	0.00123952	0.00570177	0.00280307	0.0147161	[-1]	Group21	9.30233	4	[HLA-A, HLA-B, HLA-DQB1, HLA-DRB1]
GO:0031901	early endosome membrane	GO_CellularComponent-EBI-QuickGO-GOA_20.11.2017_00h00	0.00120209	0.00592459	0.00120209	0.00841464	[4, 5, 6, 7, 8, 9, 10, 11]	Group09	4.7619	7	[ABCA7, HLA-A, HLA-B, LDLRAD4, TMEM184A, WDR81, WLS]
GO:0005614	interstitial matrix	GO_CellularComponent-EBI-QuickGO-GOA_20.11.2017_00h00	0.000432432	0.00596757	0.000432432	0.00454054	[4, 5]	Group00	21.4286	3	[ADAMTSL4, TNC, VIT]
GO:0042611	MHC protein complex	GO_CellularComponent-EBI-QuickGO-GOA_20.11.2017_00h00	0.000268898	0.00618464	0.00280307	0.0147161	[4, 5, 6, 7]	Group21	13.7931	4	[HLA-A, HLA-B, HLA-DQB1, HLA-DRB1]
KEGG:04612	Antigen processing and presentation	KEGG_20.11.2017	0.00157345	0.00678552	0.00280307	0.0147161	[-1]	Group21	6.49351	5	[HLA-A, HLA-B, HLA-DQB1, HLA-DRB1, KIR3DL3]
GO:0004143	diacylglycerol kinase activity	GO_MolecularFunction-EBI-QuickGO-GOA_20.11.2017_00h00	0.000200843	0.00692909	0.0420461	0.0490538	[5]	Group20	27.2727	3	[DGKE, DGKQ, DGKZ]
GO:0071695	anatomical structure maturation	GO_BiologicalProcess-EBI-QuickGO-GOA_20.11.2017_00h00	0.000426411	0.00735559	0.000426411	0.00895463	[3]	Group05	4.93827	8	[ADGRB3, CDH5, FAT4, FBXO5, NOM1, NSUN2, PDE3A, SPTBN4]
GO:0098581	detection of external biotic stimulus	GO_BiologicalProcess-EBI-QuickGO-GOA_20.11.2017_00h00	0.00221799	0.00900241	0.00280307	0.0147161	[4]	Group21	12.5	3	[HLA-A, HLA-B, HLA-DRB1]
GO:0001914	regulation of T cell mediated cytotoxicity	GO_BiologicalProcess-EBI-QuickGO-GOA_20.11.2017_00h00	0.00250023	0.0095842	0.00280307	0.0147161	[4, 5, 7, 8]	Group21	12	3	[HLA-A, HLA-B, IL23R]
GO:0046640	regulation of alpha-beta T cell proliferation	GO_BiologicalProcess-EBI-QuickGO-GOA_20.11.2017_00h00	0.00250023	0.0095842	0.00280307	0.0147161	[7, 8, 9]	Group21	12	3	[CD3E, HLA-A, TNFRSF14]
KEGG:05320	Autoimmune thyroid disease	KEGG_20.11.2017	0.00270098	0.00980881	0.00280307	0.0147161	[-1]	Group21	7.54717	4	[HLA-A, HLA-B, HLA-DQB1, HLA-DRB1]
GO:0002822	regulation of adaptive immune response based on somatic recombination of immune receptors built from immunoglobulin superfamily domains	GO_BiologicalProcess-EBI-QuickGO-GOA_20.11.2017_00h00	0.00349965	0.0109762	0.00280307	0.0147161	[5, 6]	Group21	4.51128	6	[C4BPA, HLA-A, HLA-B, IL1RL1, IL23R, RIF1]
GO:0008081	phosphoric diester hydrolase activity	GO_MolecularFunction-EBI-QuickGO-GOA_20.11.2017_00h00	0.00376439	0.0112932	0.0420461	0.0490538	[5]	Group20	5.31915	5	[EDNRA, GPLD1, PDE3A, PLD1, PLD2]
GO:0002381	immunoglobulin production involved in immunoglobulin mediated immune response	GO_BiologicalProcess-EBI-QuickGO-GOA_20.11.2017_00h00	0.00330257	0.0113939	0.00280307	0.0147161	[4, 7]	Group21	7.14286	4	[HLA-DQB1, HLA-DRB1, POU2F2, RIF1]
GO:0007143	female meiotic nuclear division	GO_BiologicalProcess-EBI-QuickGO-GOA_20.11.2017_00h00	0.00347629	0.0114221	0.0107671	0.0251231	[3, 4, 5, 6, 7]	Group19	10.7143	3	[FBXO5, FMN2, SPIRE2]
GO:0009595	detection of biotic stimulus	GO_BiologicalProcess-EBI-QuickGO-GOA_20.11.2017_00h00	0.00347629	0.0114221	0.00280307	0.0147161	[3]	Group21	10.7143	3	[HLA-A, HLA-B, HLA-DRB1]
GO:0046633	alpha-beta T cell proliferation	GO_BiologicalProcess-EBI-QuickGO-GOA_20.11.2017_00h00	0.00347629	0.0114221	0.00280307	0.0147161	[6, 7]	Group21	10.7143	3	[CD3E, HLA-A, TNFRSF14]
GO:0050777	negative regulation of immune response	GO_BiologicalProcess-EBI-QuickGO-GOA_20.11.2017_00h00	0.00515357	0.0114708	0.00280307	0.0147161	[3, 4, 5]	Group21	4.16667	6	[C4BPA, FER, HLA-A, HLA-B, HLA-DRB1, IL1RL1]
GO:0002819	regulation of adaptive immune response	GO_BiologicalProcess-EBI-QuickGO-GOA_20.11.2017_00h00	0.00515357	0.0114708	0.00280307	0.0147161	[4, 5]	Group21	4.16667	6	[C4BPA, HLA-A, HLA-B, IL1RL1, IL23R, RIF1]
GO:0012507	ER to Golgi transport vesicle membrane	GO_CellularComponent-EBI-QuickGO-GOA_20.11.2017_00h00	0.0053384	0.0115109	0.00280307	0.0147161	[4, 5, 6, 7, 8, 9, 10, 11]	Group21	6.25	4	[HLA-A, HLA-B, HLA-DQB1, HLA-DRB1]
KEGG:04072	Phospholipase D signaling pathway	KEGG_20.11.2017	0.00550694	0.0115145	0.0420461	0.0490538	[-1]	Group20	4.10959	6	[DGKE, DGKQ, DGKZ, PLD1, PLD2, TSC2]
GO:0030856	regulation of epithelial cell differentiation	GO_BiologicalProcess-EBI-QuickGO-GOA_20.11.2017_00h00	0.00434316	0.0115261	0.01186	0.0249061	[4, 5, 6]	Group17	4.31655	6	[CDH5, FAT4, KRT84, NOTCH4, PROM1, PTCH1]
GO:0032649	regulation of interferon-gamma production	GO_BiologicalProcess-EBI-QuickGO-GOA_20.11.2017_00h00	0.00469463	0.0115689	0.00280307	0.0147161	[4, 5]	Group21	5.05051	5	[CD3E, HLA-A, HLA-DRB1, IL1RL1, IL23R]
GO:0007205	protein kinase C-activating G-protein coupled receptor signaling pathway	GO_BiologicalProcess-EBI-QuickGO-GOA_20.11.2017_00h00	0.00509693	0.0117229	0.0420461	0.0490538	[4, 5, 6]	Group20	9.375	3	[DGKE, DGKQ, DGKZ]
GO:0001913	T cell mediated cytotoxicity	GO_BiologicalProcess-EBI-QuickGO-GOA_20.11.2017_00h00	0.00509693	0.0117229	0.00280307	0.0147161	[3, 6]	Group21	9.375	3	[HLA-A, HLA-B, IL23R]
KEGG:00564	Glycerophospholipid metabolism	KEGG_20.11.2017	0.00430491	0.0118815	0.0420461	0.0490538	[-1]	Group20	5.15464	5	[DGKE, DGKQ, DGKZ, PLD1, PLD2]
GO:0030332	cyclin binding	GO_MolecularFunction-EBI-QuickGO-GOA_20.11.2017_00h00	0.0046563	0.0118994	0.0046563	0.0195564	[3]	Group08	9.67742	3	[CDK5RAP3, GAK, PTCH1]
GO:0030032	lamellipodium assembly	GO_BiologicalProcess-EBI-QuickGO-GOA_20.11.2017_00h00	0.00504732	0.0120091	0.0121103	0.0231196	[6]	Group14	6.34921	4	[FER, HDAC4, PARVB, SPATA13]
GO:0071709	membrane assembly	GO_BiologicalProcess-EBI-QuickGO-GOA_20.11.2017_00h00	0.00423957	0.0121888	0.00710576	0.0213173	[4]	Group13	10	3	[DMKN, GAK, PTPRD]
GO:0040018	positive regulation of multicellular organism growth	GO_BiologicalProcess-EBI-QuickGO-GOA_20.11.2017_00h00	0.00605142	0.0122808	0.0161506	0.0260895	[3, 4, 5, 6]	Group16	8.82353	3	[ATP8A2, NIPBL, SPTBN4]
GO:0032609	interferon-gamma production	GO_BiologicalProcess-EBI-QuickGO-GOA_20.11.2017_00h00	0.00729647	0.0139849	0.00280307	0.0147161	[3]	Group21	4.54545	5	[CD3E, HLA-A, HLA-DRB1, IL1RL1, IL23R]
GO:0044091	membrane biogenesis	GO_BiologicalProcess-EBI-QuickGO-GOA_20.11.2017_00h00	0.00710576	0.0140085	0.00710576	0.0213173	[3]	Group13	8.33333	3	[DMKN, GAK, PTPRD]
GO:0002711	positive regulation of T cell mediated immunity	GO_BiologicalProcess-EBI-QuickGO-GOA_20.11.2017_00h00	0.00710576	0.0140085	0.00280307	0.0147161	[6, 7, 8]	Group21	8.33333	3	[HLA-A, HLA-B, IL23R]
GO:0051293	establishment of spindle localization	GO_BiologicalProcess-EBI-QuickGO-GOA_20.11.2017_00h00	0.00767113	0.0143056	0.0107671	0.0251231	[4, 5, 6]	Group19	8.10811	3	[FMN2, SPAG5, SPIRE2]
GO:0016459	myosin complex	GO_CellularComponent-EBI-QuickGO-GOA_20.11.2017_00h00	0.00807855	0.0146689	0.00489862	0.0171452	[3, 4, 5, 6, 7, 8, 9]	Group15	5.55556	4	[MYH1, MYO18A, MYO5B, TTN]
GO:0040014	regulation of multicellular organism growth	GO_BiologicalProcess-EBI-QuickGO-GOA_20.11.2017_00h00	0.00847504	0.0149943	0.0161506	0.0260895	[3, 4, 5]	Group16	5.47945	4	[ATP8A2, NIPBL, PTCH1, SPTBN4]
GO:0001912	positive regulation of leukocyte mediated cytotoxicity	GO_BiologicalProcess-EBI-QuickGO-GOA_20.11.2017_00h00	0.0101934	0.0171547	0.00280307	0.0147161	[3, 4, 5]	Group21	7.31707	3	[HLA-A, HLA-B, IL23R]
GO:0044291	cell-cell contact zone	GO_CellularComponent-EBI-QuickGO-GOA_20.11.2017_00h00	0.0101878	0.0175739	0.0101878	0.0267429	[3]	Group11	5.19481	4	[MYH1, PCDH9, SCN1A, SPTBN4]
GO:0051653	spindle localization	GO_BiologicalProcess-EBI-QuickGO-GOA_20.11.2017_00h00	0.0108903	0.0178912	0.0107671	0.0251231	[3, 4]	Group19	7.14286	3	[FMN2, SPAG5, SPIRE2]
GO:0002707	negative regulation of lymphocyte mediated immunity	GO_BiologicalProcess-EBI-QuickGO-GOA_20.11.2017_00h00	0.0108903	0.0178912	0.00280307	0.0147161	[5, 6, 7]	Group21	7.14286	3	[C4BPA, HLA-A, HLA-B]
GO:0042088	T-helper 1 type immune response	GO_BiologicalProcess-EBI-QuickGO-GOA_20.11.2017_00h00	0.0116141	0.0186366	0.00280307	0.0147161	[5]	Group21	6.97674	3	[HLA-DRB1, IL1RL1, IL23R]
GO:0050982	detection of mechanical stimulus	GO_BiologicalProcess-EBI-QuickGO-GOA_20.11.2017_00h00	0.012365	0.0189596	0.012365	0.0216387	[4]	Group03	6.81818	3	[PKD1L2, SCN1A, TTN]
GO:0006654	phosphatidic acid biosynthetic process	GO_BiologicalProcess-EBI-QuickGO-GOA_20.11.2017_00h00	0.012365	0.0189596	0.0420461	0.0490538	[6, 7, 8]	Group20	6.81818	3	[DGKQ, PLD1, PLD2]
GO:0097581	lamellipodium organization	GO_BiologicalProcess-EBI-QuickGO-GOA_20.11.2017_00h00	0.0121103	0.0189911	0.0121103	0.0231196	[5]	Group14	4.93827	4	[FER, HDAC4, PARVB, SPATA13]
GO:0046634	regulation of alpha-beta T cell activation	GO_BiologicalProcess-EBI-QuickGO-GOA_20.11.2017_00h00	0.0121103	0.0189911	0.00280307	0.0147161	[6, 7, 8]	Group21	4.93827	4	[CD3E, HLA-A, IL23R, TNFRSF14]
GO:0030134	COPII-coated ER to Golgi transport vesicle	GO_CellularComponent-EBI-QuickGO-GOA_20.11.2017_00h00	0.0131528	0.0193095	0.00280307	0.0147161	[5, 6, 7, 8, 9, 10]	Group21	4.81928	4	[HLA-A, HLA-B, HLA-DQB1, HLA-DRB1]
GO:0002824	positive regulation of adaptive immune response based on somatic recombination of immune receptors built from immunoglobulin superfamily domains	GO_BiologicalProcess-EBI-QuickGO-GOA_20.11.2017_00h00	0.0136949	0.0196864	0.00280307	0.0147161	[5, 6, 7]	Group21	4.7619	4	[HLA-A, HLA-B, IL23R, RIF1]
GO:0046473	phosphatidic acid metabolic process	GO_BiologicalProcess-EBI-QuickGO-GOA_20.11.2017_00h00	0.0131431	0.0197147	0.0420461	0.0490538	[6, 7]	Group20	6.66667	3	[DGKQ, PLD1, PLD2]
GO:0031672	A band	GO_CellularComponent-EBI-QuickGO-GOA_20.11.2017_00h00	0.0131431	0.0197147	0.00489862	0.0171452	[3, 4, 5, 6, 7, 8, 9, 10]	Group15	6.66667	3	[HDAC4, MYH1, TTN]
GO:0002708	positive regulation of lymphocyte mediated immunity	GO_BiologicalProcess-EBI-QuickGO-GOA_20.11.2017_00h00	0.014251	0.0200677	0.00280307	0.0147161	[5, 6, 7]	Group21	4.70588	4	[HLA-A, HLA-B, IL23R, RIF1]
GO:0002821	positive regulation of adaptive immune response	GO_BiologicalProcess-EBI-QuickGO-GOA_20.11.2017_00h00	0.0160043	0.0220859	0.00280307	0.0147161	[4, 5, 6]	Group21	4.54545	4	[HLA-A, HLA-B, IL23R, RIF1]
GO:0031295	T cell costimulation	GO_BiologicalProcess-EBI-QuickGO-GOA_20.11.2017_00h00	0.0166175	0.0224825	0.00280307	0.0147161	[3, 6, 7, 8, 9]	Group21	4.49438	4	[CD3E, HLA-DQB1, HLA-DRB1, TNFRSF14]
GO:0032006	regulation of TOR signaling	GO_BiologicalProcess-EBI-QuickGO-GOA_20.11.2017_00h00	0.0185446	0.0246072	0.0185446	0.0278169	[5, 6, 7]	Group10	4.34783	4	[DGKQ, MAPKAPK5, SMCR8, TSC2]
GO:0031294	lymphocyte costimulation	GO_BiologicalProcess-EBI-QuickGO-GOA_20.11.2017_00h00	0.0185446	0.0246072	0.00280307	0.0147161	[2, 5, 6, 7, 8]	Group21	4.34783	4	[CD3E, HLA-DQB1, HLA-DRB1, TNFRSF14]
GO:0031343	positive regulation of cell killing	GO_BiologicalProcess-EBI-QuickGO-GOA_20.11.2017_00h00	0.0193621	0.0252073	0.00280307	0.0147161	[2, 3, 4]	Group21	5.76923	3	[HLA-A, HLA-B, IL23R]
GO:0032655	regulation of interleukin-12 production	GO_BiologicalProcess-EBI-QuickGO-GOA_20.11.2017_00h00	0.0193621	0.0252073	0.00280307	0.0147161	[4, 5]	Group21	5.76923	3	[CMKLR1, HLA-B, IL23R]
GO:0002704	negative regulation of leukocyte mediated immunity	GO_BiologicalProcess-EBI-QuickGO-GOA_20.11.2017_00h00	0.0203618	0.0260179	0.00280307	0.0147161	[4, 5, 6]	Group21	5.66038	3	[C4BPA, HLA-A, HLA-B]
GO:0046635	positive regulation of alpha-beta T cell activation	GO_BiologicalProcess-EBI-QuickGO-GOA_20.11.2017_00h00	0.0203618	0.0260179	0.00280307	0.0147161	[6, 7, 8, 9]	Group21	5.66038	3	[CD3E, HLA-A, IL23R]
GO:0050994	regulation of lipid catabolic process	GO_BiologicalProcess-EBI-QuickGO-GOA_20.11.2017_00h00	0.0213894	0.026834	0.0213894	0.0299452	[4, 5, 6]	Group04	5.55556	3	[ABCD2, GPLD1, IDH1]
GO:0032615	interleukin-12 production	GO_BiologicalProcess-EBI-QuickGO-GOA_20.11.2017_00h00	0.0213894	0.026834	0.00280307	0.0147161	[3]	Group21	5.55556	3	[CMKLR1, HLA-B, IL23R]
GO:0017112	Rab guanyl-nucleotide exchange factor activity	GO_MolecularFunction-EBI-QuickGO-GOA_20.11.2017_00h00	0.0213894	0.026834	0.0213894	0.0299452	[4, 7, 8]	Group07	5.55556	3	[RIN1, SMCR8, TRAPPC10]
GO:0060333	interferon-gamma-mediated signaling pathway	GO_BiologicalProcess-EBI-QuickGO-GOA_20.11.2017_00h00	0.0220536	0.0271732	0.00280307	0.0147161	[5, 6, 7]	Group21	4.12371	4	[HLA-A, HLA-B, HLA-DQB1, HLA-DRB1]
GO:0033627	cell adhesion mediated by integrin	GO_BiologicalProcess-EBI-QuickGO-GOA_20.11.2017_00h00	0.0269467	0.0326197	0.045412	0.0501922	[3]	Group18	5.08475	3	[IFT74, PLXNA1, VTN]
GO:0042267	natural killer cell mediated cytotoxicity	GO_BiologicalProcess-EBI-QuickGO-GOA_20.11.2017_00h00	0.0269467	0.0326197	0.00280307	0.0147161	[3, 5, 6]	Group21	5.08475	3	[HLA-A, HLA-B, LYST]
GO:0014704	intercalated disc	GO_CellularComponent-EBI-QuickGO-GOA_20.11.2017_00h00	0.0269467	0.0326197	0.0101878	0.0267429	[4]	Group11	5.08475	3	[MYH1, SCN1A, SPTBN4]
GO:0009311	oligosaccharide metabolic process	GO_BiologicalProcess-EBI-QuickGO-GOA_20.11.2017_00h00	0.0281419	0.0334792	0.0281419	0.0369363	[4]	Group01	5	3	[IDUA, ST3GAL4, ST6GALNAC3]
GO:0030858	positive regulation of epithelial cell differentiation	GO_BiologicalProcess-EBI-QuickGO-GOA_20.11.2017_00h00	0.0281419	0.0334792	0.01186	0.0249061	[4, 5, 6, 7]	Group17	5	3	[CDH5, PROM1, PTCH1]
GO:0061005	cell differentiation involved in kidney development	GO_BiologicalProcess-EBI-QuickGO-GOA_20.11.2017_00h00	0.0281419	0.0334792	0.01186	0.0249061	[4, 5, 6, 7, 8]	Group17	5	3	[FAT4, PROM1, PTCH1]
GO:0001910	regulation of leukocyte mediated cytotoxicity	GO_BiologicalProcess-EBI-QuickGO-GOA_20.11.2017_00h00	0.0293649	0.034342	0.00280307	0.0147161	[3, 4]	Group21	4.91803	3	[HLA-A, HLA-B, IL23R]
KEGG:00561	Glycerolipid metabolism	KEGG_20.11.2017	0.0293649	0.034342	0.0420461	0.0490538	[-1]	Group20	4.91803	3	[DGKE, DGKQ, DGKZ]
GO:0014910	regulation of smooth muscle cell migration	GO_BiologicalProcess-EBI-QuickGO-GOA_20.11.2017_00h00	0.0306156	0.035208	0.045412	0.0501922	[5, 6, 7]	Group18	4.83871	3	[HDAC4, PLXNA1, VTN]
GO:0002709	regulation of T cell mediated immunity	GO_BiologicalProcess-EBI-QuickGO-GOA_20.11.2017_00h00	0.0306156	0.035208	0.00280307	0.0147161	[6, 7]	Group21	4.83871	3	[HLA-A, HLA-B, IL23R]
GO:0002228	natural killer cell mediated immunity	GO_BiologicalProcess-EBI-QuickGO-GOA_20.11.2017_00h00	0.0318941	0.0360769	0.00280307	0.0147161	[4, 5]	Group21	4.7619	3	[HLA-A, HLA-B, LYST]
GO:0032370	positive regulation of lipid transport	GO_BiologicalProcess-EBI-QuickGO-GOA_20.11.2017_00h00	0.0332001	0.0369485	0.0161506	0.0260895	[3, 4, 5, 6, 7]	Group16	4.6875	3	[ABCA7, ATP8A2, PTCH1]
GO:0061640	cytoskeleton-dependent cytokinesis	GO_BiologicalProcess-EBI-QuickGO-GOA_20.11.2017_00h00	0.0332001	0.0369485	0.0107671	0.0251231	[4, 5]	Group19	4.6875	3	[DHDDS, FMN2, SPIRE2]
KEGG:05321	Inflammatory bowel disease (IBD)	KEGG_20.11.2017	0.0345336	0.0378225	0.00280307	0.0147161	[-1]	Group21	4.61538	3	[HLA-DQB1, HLA-DRB1, IL23R]
GO:0016597	amino acid binding	GO_MolecularFunction-EBI-QuickGO-GOA_20.11.2017_00h00	0.0372828	0.0401955	0.0372828	0.0460552	[5]	Group06	4.47761	3	[DDAH1, GRIN3A, SHMT1]
GO:0032729	positive regulation of interferon-gamma production	GO_BiologicalProcess-EBI-QuickGO-GOA_20.11.2017_00h00	0.0386983	0.0410797	0.00280307	0.0147161	[4, 5, 6]	Group21	4.41176	3	[CD3E, HLA-A, IL23R]
GO:0050891	multicellular organismal water homeostasis	GO_BiologicalProcess-EBI-QuickGO-GOA_20.11.2017_00h00	0.0416103	0.0435016	0.0477548	0.0477548	[3, 4, 5, 6]	Group12	4.28571	3	[GBA, HRNR, MYO5B]
GO:0014909	smooth muscle cell migration	GO_BiologicalProcess-EBI-QuickGO-GOA_20.11.2017_00h00	0.0446295	0.0459617	0.045412	0.0501922	[5, 6]	Group18	4.16667	3	[HDAC4, PLXNA1, VTN]
GO:0050764	regulation of phagocytosis	GO_BiologicalProcess-EBI-QuickGO-GOA_20.11.2017_00h00	0.046179	0.0468581	0.046179	0.0484879	[5, 6, 7]	Group02	4.10959	3	[ABCA7, C4BPA, MYO18A]
GO:0030104	water homeostasis	GO_BiologicalProcess-EBI-QuickGO-GOA_20.11.2017_00h00	0.0477548	0.0477548	0.0477548	0.0477548	[5]	Group12	4.05405	3	[GBA, HRNR, MYO5B]

## Sheet: Table S8
Table S8. 320 variants differentiating PCOS+HT and HT from the control (K) group (common for P+H vs. K and H vs. K comparisons) – assigned as ‘HT element’.
Variant ID	Gene	IMPACT	Consequence	AF	SIFT	PolyPhen	CADD_PHRED
1:112163056_C/G	RAP1A	MODIFIER	intron_variant				1.169
1:116534852_C/T	SLC22A15	LOW	synonymous_variant	0.4353			10.52
1:14220186_A/G		MODIFIER	intergenic_variant	0.3157			13.19
1:153004848_T/C	SPRR1B	LOW	synonymous_variant	0.494			11.73
1:153004853_C/T	SPRR1B	MODERATE	missense_variant	0.494	tolerated(0.38)	benign(0)	1.579
1:153004983_C/T	SPRR1B	LOW	synonymous_variant	0.4976			11.25
1:154296076_T/C	AQP10	LOW	synonymous_variant	0.2752			1.176
1:16256007_T/C	SPEN	MODERATE	missense_variant	0.649	tolerated(1)	benign(0)	11.17
1:16259813_A/G	SPEN	MODERATE	missense_variant		tolerated_low_confidence(1)	benign(0)	6.85
1:172422209_C/T	C1orf105	MODIFIER	intron_variant	0.3063			1.368
1:17668609_C/T	PADI4	MODERATE	missense_variant	0.0511	tolerated(0.05)	possibly_damaging(0.603)	21.2
1:19408294_G/GC	UBR4	MODIFIER	intron_variant				4.052
1:202705455_G/C	KDM5B	LOW	synonymous_variant				4.412
1:202715284_G/A	KDM5B	LOW	synonymous_variant				9.687
1:202733238_C/T	KDM5B	LOW	synonymous_variant	0.6354			11.45
1:212799949_C/T	FAM71A	MODERATE	missense_variant	0.485	tolerated(0.14)	benign(0)	8.739
1:2160390_C/G	SKI	MODERATE	missense_variant	0.0457	tolerated(0.54)	possibly_damaging(0.84)	22.2
1:227149203_G/A	ADCK3	LOW	synonymous_variant	0.0807			1.167
1:230372117_G/A	GALNT2	LOW	synonymous_variant	0.0082			2.473
1:24082401_C/T	TCEB3	LOW	synonymous_variant	0.0008			7.199
1:248084980_G/T	OR2T8	MODERATE	missense_variant	0.3556	tolerated(0.4)	benign(0.089)	6.359
1:36941231_G/A	CSF3R	LOW	synonymous_variant	0.0008			8.26
1:6142308_T/C	KCNAB2	LOW	synonymous_variant	0.0966			8.328
1:63988904_G/A	EFCAB7	MODIFIER	upstream_gene_variant	0.1667			15.52
10:16979714_T/C	CUBN	MODERATE	missense_variant	0.0879	tolerated(0.34)	benign(0.253)	12.94
10:28260151_A/G	ARMC4	MODERATE	missense_variant	0.1348	tolerated(0.37)	benign(0.013)	0.042
11:103025296_G/T	DYNC2H1	MODERATE	missense_variant	0.0006	deleterious(0.02)	benign(0.139)	23.2
11:108593787_C/T	DDX10	LOW	synonymous_variant	0.003			0.383
11:116692552_A/G	APOA4	LOW	synonymous_variant	0.0294			0.251
11:119535677_C/CCCT	PVRL1	MODERATE	inframe_insertion				13.76
11:124095884_A/G	OR8G2P	MODIFIER	non_coding_transcript_exon_variant				1.729
11:124135662_A/G	OR8G5	MODERATE	missense_variant	0.1004	deleterious(0.03)	possibly_damaging(0.664)	15.71
11:124789755_T/C	HEPN1	MODERATE	missense_variant		tolerated_low_confidence(0.93)	benign(0)	0.072
11:124793682_T/C	HEPACAM	MODERATE	missense_variant		tolerated(0.49)	benign(0)	15.95
11:4566870_T/C	OR52M1	LOW	synonymous_variant	0.0266			0.375
11:57365723_T/C	SERPING1	LOW	splice_region_variant&5_prime_UTR_variant	0.0146			12.41
11:5922222_T/C	TRIM5	MODIFIER	intron_variant	0.4852			8.033
11:5968728_T/C	OR56A3	MODERATE	missense_variant		tolerated(0.13)	benign(0)	14.46
11:6292065_C/A	CCKBR	MODIFIER	intron_variant	0.1546			2.35
11:64511050_G/C	RASGRP2	MODIFIER	intron_variant	0.7025			13.89
11:73388956_C/G	RAB6A	MODERATE	missense_variant	0.001	tolerated(0.08)	benign(0.037)	22.6
11:73745147_A/G	C2CD3	MODIFIER	downstream_gene_variant	0.1573			5.571
11:76868372_T/C	MYO7A	LOW	synonymous_variant	0.474			11.56
11:93212254_C/T	SMCO4	LOW	synonymous_variant	0.6993			11.95
12:106848414_A/G	POLR3B	MODERATE	missense_variant	0.0266	deleterious(0.04)	benign(0.403)	23.1
12:113515832_C/A	DTX1	MODERATE	missense_variant	0.0116	tolerated(0.33)	benign(0.005)	16.73
12:113638356_C/A	IQCD	MODIFIER	intron_variant	0.0272			0.635
12:119871387_A/G	CCDC60	MODIFIER	intron_variant	0.6358			3.559
12:121615103_G/A	P2RX7	MODERATE	missense_variant	0.3225	tolerated(1)	benign(0)	19.19
12:121622563_G/A	P2RX7	LOW	synonymous_variant	0.3203			9.095
12:133732624_C/T	ZNF10	LOW	synonymous_variant	0.2931			10.79
12:133778796_C/T	ZNF268	MODERATE	missense_variant	0.2969	tolerated(0.56)	benign(0)	0.131
12:15134353_A/G	PDE6H	LOW	synonymous_variant	0.1502			9.051
12:18834036_G/A	PLCZ1	MODIFIER	downstream_gene_variant	0.0142			10.8
12:40837091_C/T	MUC19	LOW	synonymous_variant	0.008			8.193
12:40876955_C/G	MUC19	MODERATE	missense_variant		tolerated(1)	benign(0)	0.001
12:52284447_C/T	ANKRD33	LOW	synonymous_variant	0.0176			0.019
12:59267949_A/G	LRIG3	LOW	synonymous_variant	0.0028			0.083
13:113741590_G/A	MCF2L	LOW	synonymous_variant	0.1621			1.605
13:31480720_G/A	MEDAG	MODERATE	missense_variant	0.0481	tolerated_low_confidence(0.12)	probably_damaging(0.991)	26
13:36402426_A/G	DCLK1	LOW	synonymous_variant	0.3323			10.24
14:100705787_GCCA/G	YY1	MODERATE	inframe_deletion				15.64
14:100996312_T/C	WDR25	LOW	synonymous_variant				2.841
14:101005215_T/C	BEGAIN	LOW	synonymous_variant				8.041
14:101005236_A/G	BEGAIN	LOW	synonymous_variant				2.241
14:101016824_A/G	BEGAIN	MODIFIER	intron_variant				17.68
14:106471534_A/G	IGHV1-3	LOW	synonymous_variant				0.697
14:23078810_A/T	ABHD4	LOW	synonymous_variant	0.1072			10.44
14:37135752_C/T	PAX9	LOW	synonymous_variant	0.1601			9.819
14:59950676_A/C	L3HYPDH	MODERATE	missense_variant	0.0236	deleterious(0.02)	possibly_damaging(0.449)	24.3
14:68024020_A/G	PLEKHH1	MODERATE	missense_variant	0.0226	tolerated(0.07)	benign(0.007)	10.12
14:74512816_C/A	CCDC176	LOW	synonymous_variant	0.0058			11.45
14:75279395_T/A	YLPM1	LOW	synonymous_variant				10.18
14:75746869_G/A	FOS	MODIFIER	intron_variant	0.0278			11.93
14:93118229_C/T	RIN3	MODERATE	missense_variant	0.0805	deleterious(0.04)	probably_damaging(0.925)	25.4
15:102019363_C/T	PCSK6	MODIFIER	intron_variant	0.1605			2.058
15:23811592_C/T	MKRN3	LOW	synonymous_variant	0.2099			0.355
15:30018627_T/C	TJP1	MODERATE	missense_variant	0.1418	tolerated(0.12)	possibly_damaging(0.728)	21.7
15:33261185_G/A	FMN1	MODERATE	missense_variant	0.0323	tolerated_low_confidence(0.33)	benign(0)	2.441
15:33359370_C/T	FMN1	MODERATE	missense_variant	0.2606	tolerated_low_confidence(0.54)	benign(0)	1.047
15:33381000_A/T	FMN1	MODERATE	missense_variant&splice_region_variant	0.2334	tolerated(0.29)	unknown(0)	10.39
16:27763110_T/C	KIAA0556	LOW	synonymous_variant	0.1024			0.032
16:27772880_G/A	KIAA0556	MODERATE	missense_variant	0.0138	deleterious(0)	probably_damaging(0.939)	28.4
16:29231343_A/ATAC	RP11-426C22.4	MODIFIER	non_coding_transcript_exon_variant				4.4
16:29231373_G/A	RP11-426C22.4	MODIFIER	upstream_gene_variant	0.3656			3.226
16:29675217_C/T	SPN	LOW	synonymous_variant	0.0012			2.068
16:3648546_G/C	SLX4	MODIFIER	intron_variant	0.015			0.135
16:50746199_G/A	NOD2	MODERATE	missense_variant	0.0002	deleterious(0.02)	benign(0.134)	21.9
16:72923733_G/A	ZFHX3	LOW	synonymous_variant	0.0038			9.822
16:78262821_C/T	WWOX	MODIFIER	intron_variant	0.0419			0.229
16:78385943_C/T	WWOX	MODIFIER	intron_variant	0.0152			1.974
16:88501642_G/A	ZNF469	LOW	synonymous_variant	0.0078			0.034
16:88964557_C/G	CBFA2T3	MODERATE	missense_variant	0.0289	tolerated_low_confidence(0.06)	benign(0.169)	21.6
16:920870_C/T	LMF1	MODERATE	missense_variant	0.0256	deleterious(0.04)	possibly_damaging(0.64)	25.6
17:15207364_T/G	TEKT3	LOW	synonymous_variant				5.553
17:15226753_CAAAGTCCAAG/C	TEKT3	MODIFIER	intron_variant	0.1913			2.182
17:15226765_AGTC/A	TEKT3	MODIFIER	intron_variant	0.1761			3.277
17:15226828_C/T	TEKT3	MODIFIER	intron_variant	0.1921			4.236
17:18284262_G/A	EVPLL	MODERATE	missense_variant	0.5234	tolerated(1)	benign(0)	8.71
17:27047341_G/A	RPL23A	MODIFIER	intron_variant	0.004			8.691
17:39884583_G/A	HAP1	MODERATE	missense_variant&splice_region_variant		deleterious(0.04)	benign(0.26)	16.44
17:40342868_A/C	GHDC	MODERATE	missense_variant	0.0002	deleterious(0)	possibly_damaging(0.9)	22.6
17:43367980_G/A	MAP3K14	MODIFIER	non_coding_transcript_exon_variant	0.0016			7.325
17:45447832_A/G	EFCAB13	MODERATE	missense_variant	0.0623	tolerated(0.32)	benign(0.031)	0.043
17:45468842_A/T	EFCAB13	MODERATE	missense_variant	0.0893	deleterious(0)	probably_damaging(0.995)	23.8
17:46136952_C/T	NFE2L1	LOW	synonymous_variant	0.0028			8.447
17:48069163_C/T	DLX3	LOW	synonymous_variant	0.0094			4.755
17:76455265_C/T	DNAH17	MODERATE	missense_variant	0.0104	tolerated(1)	benign(0.038)	20.5
17:78184393_C/T	SGSH	MODERATE	missense_variant	0.3458	tolerated(0.21)	benign(0)	0.556
17:9408381_C/T	STX8	MODERATE	missense_variant	0.0054	tolerated(0.27)	benign(0.007)	22.5
18:10476149_A/C	APCDD1	MODIFIER	intron_variant	0.2496			13.96
18:48331524_G/A	MRO	LOW	splice_region_variant&synonymous_variant	0.4529			1.042
18:674320_A/G	ENOSF1	LOW	synonymous_variant	0.11			10.32
19:18546944_G/A	ISYNA1	LOW	synonymous_variant	0.0048			0.864
19:22942325_G/C	ZNF99	MODERATE	missense_variant	0.3674	tolerated(1)	benign(0)	0.063
19:2820105_G/A	ZNF554	LOW	synonymous_variant	0.3628			10.3
19:33579128_T/C	GPATCH1	LOW	synonymous_variant				8.254
19:33600764_T/C	GPATCH1	MODERATE	missense_variant		tolerated(0.4)	benign(0)	15.14
19:36394272_T/C	HCST	LOW	synonymous_variant	0.1516			10.64
19:36394678_T/C	HCST	LOW	synonymous_variant	0.0934			13.35
19:37879852_C/CTGTG	ZNF527	HIGH	frameshift_variant				25.8
19:37879854_AT/A	ZNF527	HIGH	frameshift_variant				22.8
19:38056088_G/A	ZNF571	LOW	synonymous_variant	0.0008			0.851
19:38375738_T/C	WDR87	MODERATE	missense_variant	0.0004	deleterious(0.04)	benign(0.031)	7.776
19:41386033_T/C	CYP2A7	MODERATE	missense_variant	0.1136	tolerated(0.08)	benign(0.03)	2.819
19:4198154_C/T	ANKRD24	MODIFIER	intron_variant	0.3169			8.537
19:4207293_T/C	ANKRD24	MODERATE	missense_variant	0.0004	deleterious(0)	probably_damaging(0.946)	25.8
19:45121726_G/A	IGSF23	MODIFIER	intron_variant	0.006			13.54
19:45867259_C/T	ERCC2	MODERATE	missense_variant	0.1945	tolerated(0.13)	benign(0.051)	23.5
19:47774437_C/G	CCDC9	MODERATE	missense_variant	0.002	tolerated(0.1)	benign(0.07)	7.89
19:53157096_C/A	CTD-3099C6.9	MODIFIER	upstream_gene_variant	0.2051			0.848
19:58004931_A/G	ZNF419	MODERATE	missense_variant		tolerated(1)	benign(0)	7.035
19:5831577_G/C	FUT6	LOW	synonymous_variant	0.0739			0.268
19:5831602_C/T	FUT6	MODERATE	missense_variant	0.034	tolerated(0.35)	benign(0.025)	0.273
19:7544474_A/G	PEX11G	MODIFIER	intron_variant	0.2248			2.065
19:7550844_G/A	PEX11G	LOW	synonymous_variant	0.2552			0.228
19:7755083_C/T	FCER2	LOW	synonymous_variant	0.0018			2.604
2:105959592_G/A	C2orf49	MODERATE	missense_variant	0.0507	tolerated(0.44)	benign(0.003)	14.59
2:108496435_T/A	RGPD4	MODERATE	missense_variant		deleterious_low_confidence(0)	probably_damaging(0.953)	24.8
2:153378459_T/C	FMNL2	LOW	splice_region_variant&synonymous_variant	0.6907			15.18
2:1541275_TCCC/T	TPO	MODIFIER	intron_variant				0.932
2:159740097_G/A		MODIFIER	intergenic_variant	0.1587			2.396
2:173352157_A/T	ITGA6	LOW	synonymous_variant	0.0871			0.716
2:176952792_G/A	EVX2	MODIFIER	upstream_gene_variant	0.4383			7.665
2:176952798_G/T	EVX2	MODIFIER	upstream_gene_variant	0.4383			7.455
2:176952926_C/T	EVX2	MODIFIER	upstream_gene_variant	0.4219			9.775
2:176953061_A/T	EVX2	MODIFIER	upstream_gene_variant	0.4225			8.435
2:176953287_T/TC	EVX2	MODIFIER	upstream_gene_variant				13.59
2:189904203_A/G	COL5A2	LOW	synonymous_variant	0.1094			0.255
2:189904233_T/G	COL5A2	LOW	synonymous_variant	0.1112			8.067
2:1926488_C/T	MYT1L	LOW	synonymous_variant	0.025			0.382
2:215876371_T/C	ABCA12	LOW	splice_region_variant&synonymous_variant	0.2794			3.13
2:224919_A/G	SH3YL1	LOW	splice_region_variant&synonymous_variant	0.2556			14.02
2:234224738_G/A	SAG	LOW	synonymous_variant	0.002			8.87
2:238289980_G/C	COL6A3	MODERATE	missense_variant	0.0036	tolerated(0.27)	benign(0.012)	13.57
2:238289984_C/G	COL6A3	MODERATE	missense_variant	0.0036	deleterious(0.02)	benign(0.169)	22.7
2:24413298_A/G	FAM228A	MODERATE	missense_variant	0.2143	tolerated(1)	benign(0)	0.607
2:26679362_G/A	DRC1	MODERATE	missense_variant	0.0218	tolerated(0.1)	benign(0.037)	20.3
2:272203_C/T	ACP1	LOW	synonymous_variant	0.2434			15.02
2:277003_A/G	ACP1	MODERATE	missense_variant	0.2642	tolerated(0.12)	benign(0.003)	18.33
2:27887034_C/A	SLC4A1AP	MODERATE	missense_variant	0.3391	tolerated(0.16)	benign(0.014)	3.831
2:65298646_GAAC/G	CEP68	MODERATE	inframe_deletion				10.89
2:65299298_C/A	CEP68	MODERATE	missense_variant	0.0741	tolerated(0.15)	benign(0.031)	8.363
2:65299300_G/C	CEP68	MODERATE	missense_variant	0.0741	tolerated(0.14)	possibly_damaging(0.466)	20.7
2:71160286_A/G	VAX2	LOW	synonymous_variant	0.0068			5.187
2:71740958_T/C	DYSF	LOW	synonymous_variant	0.0178			7.421
2:73286214_T/C	SFXN5	MODIFIER	intron_variant	0.4099			4.385
2:73307570_C/T	RAB11FIP5	MODIFIER	intron_variant	0.4109			2.12
2:73308223_TTCCTCC/T	RAB11FIP5	MODIFIER	intron_variant				16.49
2:73308302_A/G	RAB11FIP5	MODIFIER	intron_variant	0.4459			2.582
2:88387403_C/A	SMYD1	LOW	synonymous_variant				12.67
2:99438345_C/T	KIAA1211L	LOW	synonymous_variant	0.0399			4.685
2:99438521_T/C	KIAA1211L	MODERATE	missense_variant	0.0449	tolerated(1)	benign(0.007)	9.218
2:99439792_G/C	KIAA1211L	MODERATE	missense_variant	0.0459	tolerated(0.34)	benign(0)	6.322
20:18162405_T/A	CSRP2BP	MODERATE	missense_variant	0.0006	tolerated(0.35)	benign(0.001)	22.6
20:2559795_T/C	TMC2	MODERATE	missense_variant	0.0515	deleterious(0.02)	benign(0.115)	23.7
20:31728567_T/C		MODIFIER	intergenic_variant	0.2827			4.773
20:33104592_G/C	DYNLRB1	MODIFIER	intron_variant				1.193
20:55206401_C/G	TFAP2C	LOW	synonymous_variant	0.0058			9.777
20:55931594_C/T	RAE1	LOW	splice_region_variant&synonymous_variant	0.0132			0.01
20:55949980_G/A	RAE1	MODIFIER	intron_variant	0.0132			0.619
20:62043227_A/G	KCNQ2	MODIFIER	intron_variant	0.006			19.29
21:10862853_G/A	IGHV1OR21-1	MODERATE	missense_variant		tolerated(0.18)	benign(0.003)	8.734
21:30714776_T/C	BACH1	LOW	synonymous_variant	0.5659			10.13
21:33887131_G/A	EVA1C	LOW	synonymous_variant	0.4908			2.449
21:42852497_C/T	TMPRSS2	MODERATE	missense_variant	0.2614	deleterious(0)	probably_damaging(0.938)	24.8
21:45550587_T/G	PWP2	LOW	synonymous_variant	0.0056			0.262
21:46000367_G/T	KRTAP10-5	MODERATE	missense_variant	0.0136	deleterious(0.01)	possibly_damaging(0.712)	17.82
21:46101934_G/A	KRTAP12-1	LOW	synonymous_variant	0.0342			0.169
21:46101993_C/T	KRTAP12-1	MODERATE	missense_variant	0.0427	tolerated(0.64)	benign(0)	1.397
22:20780296_G/A	SCARF2	MODERATE	missense_variant	0.0136	deleterious(0)	probably_damaging(0.999)	24.5
22:22599380_G/A	VPREB1	LOW	synonymous_variant	0.0561			4.38
22:22890492_G/A	PRAME	LOW	synonymous_variant				0.594
22:26702015_A/C	SEZ6L	LOW	synonymous_variant	0.3628			5.159
22:36598049_C/G	APOL4	MODERATE	missense_variant		tolerated_low_confidence(1)	benign(0)	5.766
22:36598058_T/C	APOL4	MODERATE	missense_variant		tolerated_low_confidence(1)	benign(0)	0.005
22:42537280_T/C	CYP2D7P	MODIFIER	3_prime_UTR_variant&NMD_transcript_variant	0.0659			9.576
22:50528569_A/T	MOV10L1	MODERATE	missense_variant	0.248	tolerated(0.75)	benign(0)	0.001
22:50530501_A/T	MOV10L1	MODERATE	missense_variant	0.2506	tolerated(1)	benign(0)	7.216
22:50546666_C/T	MOV10L1	MODERATE	missense_variant	0.2468	deleterious(0)	probably_damaging(0.912)	29.8
22:50572473_G/A	MOV10L1	MODERATE	missense_variant	0.248	deleterious(0.02)	benign(0.117)	22.4
22:50584201_A/C	MOV10L1	LOW	synonymous_variant	0.25			0.002
22:50599466_C/A	MOV10L1	MODERATE	missense_variant	0.1246	tolerated(1)	benign(0)	11.43
22:50879447_T/G	PPP6R2	LOW	synonymous_variant	0.1679			3.588
22:50988193_A/G	KLHDC7B	MODERATE	missense_variant		tolerated(1)	benign(0)	9.456
3:11925489_C/T	FANCD2P2	MODIFIER	non_coding_transcript_exon_variant	0.4782			13.72
3:119305379_T/A	ADPRH	LOW	synonymous_variant	0.4123			9.176
3:159757028_G/A	IL12A-AS1	MODIFIER	intron_variant&non_coding_transcript_variant	0.0363			2.982
3:165555125_C/T	BCHE	MODIFIER	5_prime_UTR_variant	0.0349			13.09
3:16811826_C/T		MODIFIER	regulatory_region_variant	0.2057			0.204
3:186338425_A/C	AHSG	LOW	synonymous_variant				0.21
3:33425543_T/C	FBXL2	LOW	synonymous_variant				11.03
3:38739494_G/A	SCN10A	LOW	synonymous_variant	0.0144			0.474
3:44948479_C/T	TGM4	MODERATE	missense_variant	0.6745	deleterious(0.02)	benign(0.427)	21.3
3:44948590_G/A	TGM4	MODERATE	missense_variant		tolerated(0.15)	benign(0.001)	0.001
3:4699936_G/C	ITPR1	LOW	synonymous_variant	0.1118			5.24
3:47957996_C/G	MAP4	MODERATE	missense_variant	0.0268	deleterious(0.05)	possibly_damaging(0.732)	22.8
4:121719544_A/T	PRDM5	MODERATE	missense_variant	0.0154	tolerated(0.24)	benign(0.205)	20.3
4:126237971_C/T	FAT4	LOW	synonymous_variant	0.1304			13.81
4:154519764_A/G	KIAA0922	MODERATE	missense_variant	0.0042	tolerated(0.25)	benign(0.006)	14.32
4:169348404_C/T	DDX60L	MODERATE	missense_variant	0.0319	deleterious(0.03)	benign(0.013)	7.745
4:184615117_A/C	TRAPPC11	MODERATE	missense_variant	0.0439	tolerated(0.29)	benign(0)	10.3
4:4249909_C/T	TMEM128	MODIFIER	5_prime_UTR_variant	0.3287			15.22
4:48172266_G/A	TEC	LOW	splice_region_variant&synonymous_variant				11.29
4:91234118_C/T	CCSER1	MODERATE	missense_variant	0.003	tolerated(0.07)	probably_damaging(0.976)	23.7
4:9922170_C/G	SLC2A9	MODERATE	missense_variant	0.0066	deleterious(0.01)	probably_damaging(0.997)	22.9
5:131822665_G/C	IRF1	LOW	synonymous_variant	0.0048			10.46
5:140572763_C/G	PCDHB10	MODERATE	missense_variant	0.0968	deleterious_low_confidence(0)	probably_damaging(0.934)	23.7
5:140589738_C/T	PCDHB12	MODERATE	missense_variant	0.12	deleterious_low_confidence(0.03)	benign(0.247)	20.5
5:140595183_G/T	PCDHB13	LOW	synonymous_variant	0.1202			1.158
5:140605030_T/G	PCDHB14	LOW	synonymous_variant				0.39
5:21760731_T/C	CDH12	LOW	synonymous_variant	0.0591			7.674
5:21842436_A/G	CDH12	LOW	splice_region_variant&synonymous_variant	0.0609			13.63
5:41055888_C/T	MROH2B	MODERATE	missense_variant	0.0212	deleterious(0)	probably_damaging(0.995)	23.7
5:56155672_A/G	MAP3K1	MODERATE	missense_variant	0.0166	tolerated_low_confidence(1)	benign(0)	14.75
5:65892767_T/TGCC	MAST4	MODERATE	inframe_insertion
5:766910_C/T	ZDHHC11B	MODERATE	missense_variant		tolerated(1)	benign(0)	7.65
6:15533951_C/T	DTNBP1	MODIFIER	intron_variant	0.474			0.091
6:157803099_C/G	ZDHHC14	MODERATE	missense_variant		deleterious_low_confidence(0.04)	benign(0.003)	23.1
6:160560845_A/G	SLC22A1	MODERATE	missense_variant		tolerated(1)	benign(0)	0.001
6:160560897_CTGGTAAGT/C	SLC22A1	HIGH	splice_donor_variant&splice_donor_5th_base_variant&coding_sequence_variant&intron_variant				18.5
6:161413044_A/ACCG	MAP3K4	MODERATE	inframe_insertion
6:16306751_G/A	ATXN1	MODERATE	missense_variant	0.1228	tolerated(0.17)	benign(0.057)	22.4
6:26045929_T/C	HIST1H3C	LOW	synonymous_variant				10.33
6:29910336_C/G	HLA-A	LOW	synonymous_variant				9.444
6:29910340_A/G	HLA-A	MODERATE	missense_variant		tolerated_low_confidence(0.11)	benign(0)	8.271
6:29912315_A/C	HLA-A	MODERATE	missense_variant		tolerated_low_confidence(0.05)	benign(0.001)	0.148
6:30039364_C/A	RNF39	MODERATE	missense_variant	0.1496	tolerated(0.22)	benign(0.092)	12.48
6:31322888_A/G	HLA-B	LOW	synonymous_variant				0.991
6:31322911_C/T	HLA-B	MODERATE	missense_variant		tolerated_low_confidence(0.05)	benign(0.001)	14.57
6:31322980_C/T	HLA-B	MODERATE	missense_variant	0.5445	tolerated_low_confidence(1)	benign(0.001)	0.534
6:31322996_C/T	HLA-B	LOW	synonymous_variant				0.059
6:31323953_C/G	HLA-B	MODERATE	missense_variant		tolerated_low_confidence(1)	benign(0)	9.807
6:31323960_G/C	HLA-B	MODERATE	missense_variant		tolerated_low_confidence(1)	benign(0)	6.747
6:32006317_C/T	CYP21A2	LOW	synonymous_variant				5.417
6:32006337_C/A	CYP21A2	LOW	synonymous_variant				7.657
6:32032743_G/A	TNXB	LOW	synonymous_variant	0.3988			0.66
6:32261771_A/G	C6orf10	MODERATE	missense_variant	0.3219	deleterious(0.01)	benign(0.003)	15.43
6:32298372_A/G	C6orf10	MODERATE	missense_variant	0.3271	tolerated_low_confidence(0.99)	benign(0)	12.6
6:32307382_G/A	C6orf10	MODERATE	missense_variant	0.3269	tolerated(0.17)	benign(0.204)	8.227
6:32333955_T/C	C6orf10	MODERATE	missense_variant	0.3267	deleterious(0)	benign(0.146)	14.51
6:32336586_A/G	C6orf10	MODERATE	missense_variant	0.3265	tolerated(0.31)	benign(0.017)	6.86
6:32628022_A/G	HLA-DQB1	LOW	synonymous_variant				8.648
6:32629891_C/T	HLA-DQB1	MODERATE	missense_variant	0.3952	tolerated(0.09)	benign(0.009)	4.475
6:32634350_T/C	HLA-DQB1	MODERATE	missense_variant	0.6052	tolerated(1)	benign(0)	6.083
6:33653448_C/T	ITPR3	LOW	synonymous_variant				1.603
6:33659472_C/G	ITPR3	MODERATE	missense_variant		tolerated(0.52)	benign(0.001)	8.424
6:33690796_C/T	IP6K3	MODERATE	missense_variant		deleterious(0.03)	benign(0.166)	21.7
6:33690797_A/G	IP6K3	LOW	synonymous_variant	0.5319			0.09
6:47649265_T/A	GPR111	MODERATE	missense_variant	0.3976	deleterious(0.04)	possibly_damaging(0.646)	13.85
6:51947237_G/A	PKHD1	LOW	synonymous_variant	0.3544			0.512
6:74475675_G/A	CD109	MODERATE	missense_variant	0.0056	tolerated(0.12)	benign(0.14)	16.65
6:7577260_C/T	DSP	LOW	synonymous_variant	0.2752			10.65
6:90565242_A/G	CASP8AP2	MODIFIER	non_coding_transcript_exon_variant	0.4229			15.07
6:96034869_G/GTATA	MANEA	MODIFIER	intron_variant				2.801
6:96053922_T/A	MANEA	MODERATE	missense_variant	0.0451	deleterious(0)	probably_damaging(0.998)	27.5
6:97562207_G/T	KLHL32	LOW	synonymous_variant	0.0184			9.921
7:100172084_C/T	SAP25	MODIFIER	upstream_gene_variant	0.107			1.406
7:143016928_C/T	CLCN1	LOW	synonymous_variant	0.3229			0.778
7:143771408_G/C	OR2A25	LOW	synonymous_variant	0.3373			7.575
7:1479642_C/A	MICALL2	MODERATE	missense_variant	0.0058	tolerated(0.7)	benign(0.015)	0.23
7:148963652_C/T	ZNF783	MODERATE	missense_variant	0.0549	deleterious(0)	probably_damaging(0.993)	23.4
7:158896517_G/A	VIPR2	LOW	synonymous_variant	0.2408			0.116
7:23749832_G/T	STK31	MODIFIER	5_prime_UTR_variant	0.1434			4.472
7:27211548_C/T	HOXA10	LOW	synonymous_variant	0.0126			12.79
7:36656035_G/C	AOAH	MODERATE	missense_variant	0.0687	deleterious(0)	probably_damaging(1)	26.4
7:4722091_GGCC/G	FOXK1	MODERATE	inframe_deletion
7:5396715_T/C	TNRC18	MODERATE	missense_variant	0.3724	tolerated(1)	benign(0)	18.62
7:6071115_A/G	ANKRD61	MODERATE	missense_variant	0.1146	tolerated(0.1)	benign(0.001)	7.261
7:65579838_A/G	CRCP	MODIFIER	5_prime_UTR_variant	0.0978			15.17
7:73944095_C/T	GTF2IRD1	LOW	synonymous_variant	0.0316			8.582
8:10468581_C/T	RP1L1	LOW	synonymous_variant				0.197
8:10469225_C/T	RP1L1	MODERATE	missense_variant		tolerated(1)	benign(0)	0.003
8:11189316_G/C	SLC35G5	MODERATE	missense_variant		tolerated(0.88)	benign(0)	0.272
8:132982824_A/G	EFR3A	MODERATE	missense_variant	0.4489	tolerated(0.64)	benign(0.038)	6.6
8:142225990_G/A	SLC45A4	LOW	synonymous_variant	0.2967			0.643
8:145657761_G/A	TONSL	LOW	synonymous_variant	0.006			0.082
8:18257994_C/T	NAT2	LOW	synonymous_variant	0.268			6.085
8:23058220_T/G	TNFRSF10A	MODERATE	missense_variant	0.0817	deleterious(0.03)	benign(0.274)	11.47
8:40500748_C/T	ZMAT4	MODIFIER	intron_variant	0.0058			0.416
8:81399047_TGTC/T	ZBTB10	HIGH	start_lost&inframe_deletion				16.38
8:832121_T/C	ERICH1-AS1	MODIFIER	upstream_gene_variant	0.3393			1.357
9:100418331_C/T	NCBP1	MODERATE	missense_variant	0.0078	tolerated(0.13)	possibly_damaging(0.608)	23.5
9:100961704_C/T	TBC1D2	MODERATE	missense_variant	0.004	tolerated(0.14)	benign(0.039)	15.19
9:104161450_G/A	ZNF189	LOW	synonymous_variant	0.0679			8.998
9:125273435_G/A	OR1J2	MODERATE	missense_variant	0.0965	deleterious_low_confidence(0)	probably_damaging(1)	22.9
9:125288893_C/T	OR1N1	MODERATE	missense_variant	0.0965	deleterious(0.04)	benign(0.005)	7.621
9:136081319_C/T	OBP2B	MODERATE	missense_variant	0.0417	tolerated(0.31)	benign(0.014)	0.012
9:136083580_T/G	OBP2B	LOW	synonymous_variant				0.883
9:18639300_G/A	ADAMTSL1	MODERATE	missense_variant	0.0625	tolerated(1)	possibly_damaging(0.468)	22.1
9:18775810_C/A	ADAMTSL1	MODERATE	missense_variant	0.4357	tolerated(0.36)	benign(0)	4.872
9:26995787_G/A	LRRC19	MODERATE	missense_variant	0.0549	tolerated(0.21)	benign(0)	8.485
9:27009100_T/C	IFT74	MODERATE	missense_variant	0.0741	tolerated(0.13)	benign(0)	20.5
9:32425910_A/G	ACO1	LOW	synonymous_variant	0.3538			10.01
9:5300255_C/A	RLN2	MODERATE	missense_variant	0.002	tolerated(0.73)	benign(0.005)	0.48
X:140993642_C/T	MAGEC1	MODERATE	missense_variant	0.2924	deleterious_low_confidence(0)	benign(0.127)	9.402
X:147088249_C/T	FMR1NB	MODERATE	missense_variant	0.423	tolerated(1)	benign(0)	0.093
X:152735959_C/T	HAUS7	LOW	synonymous_variant	0.0816			8.261
X:49126656_C/T	PPP1R3F	LOW	synonymous_variant	0.0199			12.39
X:78426988_T/C	GPR174	MODERATE	missense_variant	0.4668	tolerated(0.37)	benign(0)	1.967

## Sheet: Table S9
Table S9. Functional enrichment analysis of 320 variants differentiating PCOS+HT and HT from the control (K) group (common for P+H vs. K and H vs. K comparisons) – assigned as ‘HT element’; Benjamini-Hochberg corrected p-value < 0.05.
GOID	GOTerm	Ontology Source	Term PValue	Term PValue Corrected with Benjamini-Hochberg	Group PValue	Group PValue Corrected with Benjamini-Hochberg	GOLevels	GOGroups	% Associated Genes	Nr. Genes	Associated Genes Found
GO:0016045	detection of bacterium	GO_BiologicalProcess-EBI-QuickGO-GOA_20.11.2017_00h00	0.000882536	0.012885	0.0389782	0.0408343	[4, 6]	Group21	18.75	3	[HLA-A, HLA-B, NOD2]
GO:0098543	detection of other organism	GO_BiologicalProcess-EBI-QuickGO-GOA_20.11.2017_00h00	0.00106208	0.012922	0.0389782	0.0408343	[3, 5]	Group21	17.6471	3	[HLA-A, HLA-B, NOD2]
GO:0001916	positive regulation of T cell mediated cytotoxicity	GO_BiologicalProcess-EBI-QuickGO-GOA_20.11.2017_00h00	0.00106208	0.012922	0.0389782	0.0408343	[4, 5, 6, 7, 8, 9]	Group21	17.6471	3	[HLA-A, HLA-B, P2RX7]
GO:0005930	axoneme	GO_CellularComponent-EBI-QuickGO-GOA_20.11.2017_00h00	0.000571749	0.0139126	0.00299708	0.016484	[3, 4, 5, 6, 7, 8, 9, 10]	Group20	5.98291	7	[ARMC4, DNAH17, DRC1, DYNC2H1, DYNLRB1, MAP4, RP1L1]
GO:0009791	post-embryonic development	GO_BiologicalProcess-EBI-QuickGO-GOA_20.11.2017_00h00	0.00580297	0.0176507	0.00580297	0.0182379	[2, 3, 4]	Group09	5.31915	5	[ACO1, ERCC2, ITPR1, KDM5B, MYO7A]
GO:0002709	regulation of T cell mediated immunity	GO_BiologicalProcess-EBI-QuickGO-GOA_20.11.2017_00h00	0.00683499	0.0178198	0.0389782	0.0408343	[6, 7]	Group21	6.45161	4	[HLA-A, HLA-B, P2RX7, SPN]
GO:0060285	cilium-dependent cell motility	GO_BiologicalProcess-EBI-QuickGO-GOA_20.11.2017_00h00	0.00564587	0.0179195	0.00619542	0.0170374	[4, 5]	Group15	10	3	[DNAH17, DRC1, TEKT3]
GO:0001539	cilium or flagellum-dependent cell motility	GO_BiologicalProcess-EBI-QuickGO-GOA_20.11.2017_00h00	0.00619542	0.0180906	0.00619542	0.0170374	[3, 4]	Group15	9.67742	3	[DNAH17, DRC1, TEKT3]
GO:0001913	T cell mediated cytotoxicity	GO_BiologicalProcess-EBI-QuickGO-GOA_20.11.2017_00h00	0.0067758	0.0183198	0.0389782	0.0408343	[3, 6]	Group21	9.375	3	[HLA-A, HLA-B, P2RX7]
GO:0009799	specification of symmetry	GO_BiologicalProcess-EBI-QuickGO-GOA_20.11.2017_00h00	0.00555204	0.0184227	0.00299708	0.016484	[3, 4, 5]	Group20	4.54545	6	[ARMC4, C2CD3, DRC1, DYNC2H1, IFT74, PCSK6]
GO:0099111	microtubule-based transport	GO_BiologicalProcess-EBI-QuickGO-GOA_20.11.2017_00h00	0.00734758	0.0184956	0.00299708	0.016484	[4]	Group20	4.28571	6	[DTNBP1, DYNC2H1, DYNLRB1, HAP1, IFT74, RAB6A]
GO:0010970	transport along microtubule	GO_BiologicalProcess-EBI-QuickGO-GOA_20.11.2017_00h00	0.00734758	0.0184956	0.00299708	0.016484	[5, 6]	Group20	4.28571	6	[DTNBP1, DYNC2H1, DYNLRB1, HAP1, IFT74, RAB6A]
GO:0001078	transcriptional repressor activity, RNA polymerase II proximal promoter sequence-specific DNA binding	GO_MolecularFunction-EBI-QuickGO-GOA_20.11.2017_00h00	0.00734758	0.0184956	0.00734758	0.0179608	[5]	Group00	4.28571	6	[BACH1, MYT1L, PRDM5, TFAP2C, YY1, ZFHX3]
GO:0060333	interferon-gamma-mediated signaling pathway	GO_BiologicalProcess-EBI-QuickGO-GOA_20.11.2017_00h00	0.00661734	0.0185795	0.0389782	0.0408343	[5, 6, 7]	Group21	5.15464	5	[HLA-A, HLA-B, HLA-DQB1, IRF1, TRIM5]
GO:0009855	determination of bilateral symmetry	GO_BiologicalProcess-EBI-QuickGO-GOA_20.11.2017_00h00	0.00535267	0.0186069	0.00299708	0.016484	[4, 5, 6]	Group20	4.58015	6	[ARMC4, C2CD3, DRC1, DYNC2H1, IFT74, PCSK6]
GO:0016339	calcium-dependent cell-cell adhesion via plasma membrane cell adhesion molecules	GO_BiologicalProcess-EBI-QuickGO-GOA_20.11.2017_00h00	0.00512672	0.0187125	0.00424582	0.0186816	[5]	Group17	10.3448	3	[PCDHB10, PCDHB13, PCDHB14]
GO:0042611	MHC protein complex	GO_CellularComponent-EBI-QuickGO-GOA_20.11.2017_00h00	0.00512672	0.0187125	0.0389782	0.0408343	[4, 5, 6, 7]	Group21	10.3448	3	[HLA-A, HLA-B, HLA-DQB1]
KEGG:05320	Autoimmune thyroid disease	KEGG_20.11.2017	0.00390484	0.0190036	0.0389782	0.0408343	[-1]	Group21	7.54717	4	[HLA-A, HLA-B, HLA-DQB1, TPO]
GO:0032838	plasma membrane bounded cell projection cytoplasm	GO_CellularComponent-EBI-QuickGO-GOA_20.11.2017_00h00	0.000522472	0.0190702	0.00299708	0.016484	[4, 5, 6, 7, 8]	Group20	4.7619	9	[ARMC4, DNAH17, DRC1, DTNBP1, DYNC2H1, DYNLRB1, HAP1, MAP4, RP1L1]
GO:0042476	odontogenesis	GO_BiologicalProcess-EBI-QuickGO-GOA_20.11.2017_00h00	0.00496973	0.0190942	0.00209365	0.0230301	[4, 5, 6, 7]	Group19	4.65116	6	[CSF3R, DLX3, ITGA6, NECTIN1, PAX9, SCN10A]
GO:0097186	amelogenesis	GO_BiologicalProcess-EBI-QuickGO-GOA_20.11.2017_00h00	0.00374677	0.0195367	0.00209365	0.0230301	[3, 4, 5, 6, 7, 8, 9]	Group19	11.5385	3	[CSF3R, ITGA6, NECTIN1]
GO:0097186	amelogenesis	GO_BiologicalProcess-EBI-QuickGO-GOA_20.11.2017_00h00	0.00374677	0.0195367	0.0389782	0.0408343	[3, 4, 5, 6, 7, 8, 9]	Group21	11.5385	3	[CSF3R, ITGA6, NECTIN1]
GO:0042475	odontogenesis of dentin-containing tooth	GO_BiologicalProcess-EBI-QuickGO-GOA_20.11.2017_00h00	0.0048306	0.0195908	0.00209365	0.0230301	[5, 6, 7, 8]	Group19	5.55556	5	[CSF3R, DLX3, ITGA6, NECTIN1, SCN10A]
GO:0098553	lumenal side of endoplasmic reticulum membrane	GO_CellularComponent-EBI-QuickGO-GOA_20.11.2017_00h00	0.008706	0.0198606	0.0389782	0.0408343	[3, 4, 5, 6, 7, 8, 9, 10, 11]	Group21	8.57143	3	[HLA-A, HLA-B, HLA-DQB1]
GO:0071556	integral component of lumenal side of endoplasmic reticulum membrane	GO_CellularComponent-EBI-QuickGO-GOA_20.11.2017_00h00	0.008706	0.0198606	0.0389782	0.0408343	[4, 5, 6, 7, 8, 9, 10, 11, 12, 13]	Group21	8.57143	3	[HLA-A, HLA-B, HLA-DQB1]
GO:0008395	steroid hydroxylase activity	GO_MolecularFunction-EBI-QuickGO-GOA_20.11.2017_00h00	0.008706	0.0198606	0.008706	0.0191532	[4]	Group08	8.57143	3	[CYP21A2, CYP2A7, CYP2D7]
KEGG:04514	Cell adhesion molecules (CAMs)	KEGG_20.11.2017	0.0086633	0.0204007	0.00209365	0.0230301	[-1]	Group19	4.13793	6	[HLA-A, HLA-B, HLA-DQB1, ITGA6, NECTIN1, SPN]
KEGG:04514	Cell adhesion molecules (CAMs)	KEGG_20.11.2017	0.0086633	0.0204007	0.0389782	0.0408343	[-1]	Group21	4.13793	6	[HLA-A, HLA-B, HLA-DQB1, ITGA6, NECTIN1, SPN]
GO:0002819	regulation of adaptive immune response	GO_BiologicalProcess-EBI-QuickGO-GOA_20.11.2017_00h00	0.0083876	0.0204098	0.0389782	0.0408343	[4, 5]	Group21	4.16667	6	[FCER2, HLA-A, HLA-B, IRF1, P2RX7, SPN]
GO:0000186	activation of MAPKK activity	GO_BiologicalProcess-EBI-QuickGO-GOA_20.11.2017_00h00	0.00476137	0.0204459	0.00115613	0.0254348	[7, 8, 9, 10, 11, 12, 13]	Group18	7.14286	4	[MAP3K1, MAP3K14, MAP3K4, RAP1A]
GO:0031343	positive regulation of cell killing	GO_BiologicalProcess-EBI-QuickGO-GOA_20.11.2017_00h00	0.00364433	0.0204643	0.0389782	0.0408343	[2, 3, 4]	Group21	7.69231	4	[FCER2, HLA-A, HLA-B, P2RX7]
GO:0002705	positive regulation of leukocyte mediated immunity	GO_BiologicalProcess-EBI-QuickGO-GOA_20.11.2017_00h00	0.00953584	0.020474	0.0389782	0.0408343	[4, 5, 6]	Group21	4.71698	5	[FCER2, HLA-A, HLA-B, NOD2, P2RX7]
GO:0045581	negative regulation of T cell differentiation	GO_BiologicalProcess-EBI-QuickGO-GOA_20.11.2017_00h00	0.00941359	0.020824	0.0162685	0.0275313	[6, 7, 8, 9, 10, 11, 12]	Group14	8.33333	3	[DTX1, IRF1, TMEM131L]
GO:2000008	regulation of protein localization to cell surface	GO_BiologicalProcess-EBI-QuickGO-GOA_20.11.2017_00h00	0.00941359	0.020824	0.0350055	0.0405327	[5, 6]	Group16	8.33333	3	[ABCA12, KCNAB2, RAB11FIP5]
GO:0002711	positive regulation of T cell mediated immunity	GO_BiologicalProcess-EBI-QuickGO-GOA_20.11.2017_00h00	0.00941359	0.020824	0.0389782	0.0408343	[6, 7, 8]	Group21	8.33333	3	[HLA-A, HLA-B, P2RX7]
GO:0009595	detection of biotic stimulus	GO_BiologicalProcess-EBI-QuickGO-GOA_20.11.2017_00h00	0.00463749	0.0211586	0.0389782	0.0408343	[3]	Group21	10.7143	3	[HLA-A, HLA-B, NOD2]
GO:0004709	MAP kinase kinase kinase activity	GO_MolecularFunction-EBI-QuickGO-GOA_20.11.2017_00h00	0.00463749	0.0211586	0.00115613	0.0254348	[4, 6, 8]	Group18	10.7143	3	[MAP3K1, MAP3K14, MAP3K4]
GO:0045505	dynein intermediate chain binding	GO_MolecularFunction-EBI-QuickGO-GOA_20.11.2017_00h00	0.00463749	0.0211586	0.00299708	0.016484	[3]	Group20	10.7143	3	[DNAH17, DYNC2H1, DYNLRB1]
GO:0007368	determination of left/right symmetry	GO_BiologicalProcess-EBI-QuickGO-GOA_20.11.2017_00h00	0.00363654	0.0221223	0.00299708	0.016484	[5, 6, 7]	Group20	4.95868	6	[ARMC4, C2CD3, DRC1, DYNC2H1, IFT74, PCSK6]
GO:0071260	cellular response to mechanical stimulus	GO_BiologicalProcess-EBI-QuickGO-GOA_20.11.2017_00h00	0.00341655	0.0226735	0.00115613	0.0254348	[4, 5]	Group18	6.0241	5	[CASP8AP2, IRF1, MAP3K1, MAP3K14, TNFRSF10A]
GO:0042605	peptide antigen binding	GO_MolecularFunction-EBI-QuickGO-GOA_20.11.2017_00h00	0.0109269	0.0227904	0.0389782	0.0408343	[3, 4]	Group21	7.89474	3	[HLA-A, HLA-B, HLA-DQB1]
KEGG:05330	Allograft rejection	KEGG_20.11.2017	0.0109269	0.0227904	0.0389782	0.0408343	[-1]	Group21	7.89474	3	[HLA-A, HLA-B, HLA-DQB1]
GO:0051004	regulation of lipoprotein lipase activity	GO_BiologicalProcess-EBI-QuickGO-GOA_20.11.2017_00h00	0.00229996	0.0239853	0.00229996	0.0168664	[6]	Group04	13.6364	3	[APOA4, LMF1, PCSK6]
GO:0007156	homophilic cell adhesion via plasma membrane adhesion molecules	GO_BiologicalProcess-EBI-QuickGO-GOA_20.11.2017_00h00	0.00335203	0.0244698	0.00424582	0.0186816	[5]	Group17	4.40252	7	[CDH12, FAT4, NECTIN1, PCDHB10, PCDHB12, PCDHB13, PCDHB14]
GO:0031341	regulation of cell killing	GO_BiologicalProcess-EBI-QuickGO-GOA_20.11.2017_00h00	0.0137887	0.0264888	0.0389782	0.0408343	[2, 3]	Group21	5.26316	4	[FCER2, HLA-A, HLA-B, P2RX7]
GO:0035735	intraciliary transport involved in cilium assembly	GO_BiologicalProcess-EBI-QuickGO-GOA_20.11.2017_00h00	0.0134459	0.0265284	0.00299708	0.016484	[6, 7, 8, 9, 10, 11]	Group20	7.31707	3	[DYNC2H1, DYNLRB1, IFT74]
GO:0001912	positive regulation of leukocyte mediated cytotoxicity	GO_BiologicalProcess-EBI-QuickGO-GOA_20.11.2017_00h00	0.0134459	0.0265284	0.0389782	0.0408343	[3, 4, 5]	Group21	7.31707	3	[HLA-A, HLA-B, P2RX7]
KEGG:05332	Graft-versus-host disease	KEGG_20.11.2017	0.0134459	0.0265284	0.0389782	0.0408343	[-1]	Group21	7.31707	3	[HLA-A, HLA-B, HLA-DQB1]
GO:0046332	SMAD binding	GO_MolecularFunction-EBI-QuickGO-GOA_20.11.2017_00h00	0.0131855	0.0267372	0.0131855	0.026371	[3]	Group03	5.33333	4	[COL5A2, FOS, SKI, YY1]
GO:0002707	negative regulation of lymphocyte mediated immunity	GO_BiologicalProcess-EBI-QuickGO-GOA_20.11.2017_00h00	0.0143528	0.0268655	0.0389782	0.0408343	[5, 6, 7]	Group21	7.14286	3	[HLA-A, HLA-B, SPN]
GO:0098581	detection of external biotic stimulus	GO_BiologicalProcess-EBI-QuickGO-GOA_20.11.2017_00h00	0.00296926	0.0270945	0.0389782	0.0408343	[4]	Group21	12.5	3	[HLA-A, HLA-B, NOD2]
GO:0001914	regulation of T cell mediated cytotoxicity	GO_BiologicalProcess-EBI-QuickGO-GOA_20.11.2017_00h00	0.00334416	0.0271249	0.0389782	0.0408343	[4, 5, 7, 8]	Group21	12	3	[HLA-A, HLA-B, P2RX7]
GO:0015144	carbohydrate transmembrane transporter activity	GO_MolecularFunction-EBI-QuickGO-GOA_20.11.2017_00h00	0.0152936	0.0272301	0.0152936	0.0280383	[3]	Group11	6.97674	3	[AQP10, SLC2A9, SLC45A4]
KEGG:04940	Type I diabetes mellitus	KEGG_20.11.2017	0.0152936	0.0272301	0.0389782	0.0408343	[-1]	Group21	6.97674	3	[HLA-A, HLA-B, HLA-DQB1]
GO:0044243	multicellular organismal catabolic process	GO_BiologicalProcess-EBI-QuickGO-GOA_20.11.2017_00h00	0.015047	0.0274608	0.00478599	0.0175486	[3]	Group13	5.12821	4	[APOA4, COL5A2, COL6A3, P2RX7]
GO:0045620	negative regulation of lymphocyte differentiation	GO_BiologicalProcess-EBI-QuickGO-GOA_20.11.2017_00h00	0.0162685	0.0282762	0.0162685	0.0275313	[5, 6, 7, 8, 9, 10, 11]	Group14	6.81818	3	[DTX1, IRF1, TMEM131L]
GO:0032963	collagen metabolic process	GO_BiologicalProcess-EBI-QuickGO-GOA_20.11.2017_00h00	0.0167116	0.0283709	0.00478599	0.0175486	[4, 5]	Group13	4.09836	5	[COL5A2, COL6A3, P2RX7, RAP1A, TNXB]
GO:1905515	non-motile cilium assembly	GO_BiologicalProcess-EBI-QuickGO-GOA_20.11.2017_00h00	0.000414395	0.0302508	0.00299708	0.016484	[6, 7]	Group20	9.61539	5	[C2CD3, DYNC2H1, HAP1, IFT74, MAP4]
GO:0007098	centrosome cycle	GO_BiologicalProcess-EBI-QuickGO-GOA_20.11.2017_00h00	0.0183696	0.0304768	0.0183696	0.0288664	[3, 4, 5, 7]	Group06	4	5	[C2CD3, CEP68, HAUS7, PKHD1, RGPD4]
GO:0097542	ciliary tip	GO_CellularComponent-EBI-QuickGO-GOA_20.11.2017_00h00	0.0193982	0.0307841	0.00299708	0.016484	[3, 4, 5, 6, 7]	Group20	6.38298	3	[DYNC2H1, DYNLRB1, IFT74]
GO:0002708	positive regulation of lymphocyte mediated immunity	GO_BiologicalProcess-EBI-QuickGO-GOA_20.11.2017_00h00	0.0200114	0.0310815	0.0389782	0.0408343	[5, 6, 7]	Group21	4.70588	4	[FCER2, HLA-A, HLA-B, P2RX7]
GO:0002824	positive regulation of adaptive immune response based on somatic recombination of immune receptors built from immunoglobulin superfamily domains	GO_BiologicalProcess-EBI-QuickGO-GOA_20.11.2017_00h00	0.0192478	0.0312242	0.0389782	0.0408343	[5, 6, 7]	Group21	4.7619	4	[FCER2, HLA-A, HLA-B, P2RX7]
GO:0032648	regulation of interferon-beta production	GO_BiologicalProcess-EBI-QuickGO-GOA_20.11.2017_00h00	0.0216563	0.0329357	0.0240521	0.0352764	[5, 6]	Group12	6.12245	3	[IRF1, POLR3B, YY1]
GO:0002456	T cell mediated immunity	GO_BiologicalProcess-EBI-QuickGO-GOA_20.11.2017_00h00	0.0232511	0.033281	0.0389782	0.0408343	[5]	Group21	4.49438	4	[HLA-A, HLA-B, P2RX7, SPN]
GO:0030286	dynein complex	GO_CellularComponent-EBI-QuickGO-GOA_20.11.2017_00h00	0.022837	0.033342	0.00299708	0.016484	[3, 4, 5, 6, 7, 8, 9, 10]	Group20	6	3	[DNAH17, DYNC2H1, DYNLRB1]
GO:0002821	positive regulation of adaptive immune response	GO_BiologicalProcess-EBI-QuickGO-GOA_20.11.2017_00h00	0.0224132	0.033391	0.0389782	0.0408343	[4, 5, 6]	Group21	4.54545	4	[FCER2, HLA-A, HLA-B, P2RX7]
GO:0032608	interferon-beta production	GO_BiologicalProcess-EBI-QuickGO-GOA_20.11.2017_00h00	0.0240521	0.0337654	0.0240521	0.0352764	[4]	Group12	5.88235	3	[IRF1, POLR3B, YY1]
GO:0045824	negative regulation of innate immune response	GO_BiologicalProcess-EBI-QuickGO-GOA_20.11.2017_00h00	0.0240521	0.0337654	0.0389782	0.0408343	[4, 5, 6, 7]	Group21	5.88235	3	[HLA-A, HLA-B, SERPING1]
GO:0007157	heterophilic cell-cell adhesion via plasma membrane cell adhesion molecules	GO_BiologicalProcess-EBI-QuickGO-GOA_20.11.2017_00h00	0.0253015	0.0348493	0.0253015	0.0347896	[5]	Group07	5.76923	3	[FAT4, NECTIN1, SCARF2]
GO:0042073	intraciliary transport	GO_BiologicalProcess-EBI-QuickGO-GOA_20.11.2017_00h00	0.0253015	0.0348493	0.00299708	0.016484	[5, 6, 7, 8, 9, 10]	Group20	5.76923	3	[DYNC2H1, DYNLRB1, IFT74]
GO:0009798	axis specification	GO_BiologicalProcess-EBI-QuickGO-GOA_20.11.2017_00h00	0.0267919	0.0349252	0.0267919	0.0346719	[3, 4, 5]	Group10	4.30108	4	[C2CD3, PCSK6, SKI, VAX2]
KEGG:04912	GnRH signaling pathway	KEGG_20.11.2017	0.0258782	0.0349835	0.00115613	0.0254348	[-1]	Group18	4.34783	4	[ITPR1, ITPR3, MAP3K1, MAP3K4]
GO:0002704	negative regulation of leukocyte mediated immunity	GO_BiologicalProcess-EBI-QuickGO-GOA_20.11.2017_00h00	0.0265853	0.035286	0.0389782	0.0408343	[4, 5, 6]	Group21	5.66038	3	[HLA-A, HLA-B, SPN]
GO:0099118	microtubule-based protein transport	GO_BiologicalProcess-EBI-QuickGO-GOA_20.11.2017_00h00	0.0292557	0.0374679	0.00299708	0.016484	[5, 6, 7, 8]	Group20	5.45455	3	[DYNC2H1, DYNLRB1, IFT74]
GO:0098840	protein transport along microtubule	GO_BiologicalProcess-EBI-QuickGO-GOA_20.11.2017_00h00	0.0292557	0.0374679	0.00299708	0.016484	[5, 6, 7, 8, 9]	Group20	5.45455	3	[DYNC2H1, DYNLRB1, IFT74]
GO:0016836	hydro-lyase activity	GO_MolecularFunction-EBI-QuickGO-GOA_20.11.2017_00h00	0.0306422	0.0379132	0.0306422	0.0374516	[4]	Group01	5.35714	3	[ACO1, ENOSF1, L3HYPDH]
GO:0005913	cell-cell adherens junction	GO_CellularComponent-EBI-QuickGO-GOA_20.11.2017_00h00	0.0316485	0.0385057	0.00209365	0.0230301	[3, 4]	Group19	4.08163	4	[DSP, ITGA6, NECTIN1, TJP1]
KEGG:04640	Hematopoietic cell lineage	KEGG_20.11.2017	0.0306386	0.0385624	0.00209365	0.0230301	[-1]	Group19	4.12371	4	[CSF3R, FCER2, HLA-DQB1, ITGA6]
KEGG:04070	Phosphatidylinositol signaling system	KEGG_20.11.2017	0.0326778	0.0391063	0.00115613	0.0254348	[-1]	Group18	4.0404	4	[IP6K3, ITPR1, ITPR3, PLCZ1]
GO:0034394	protein localization to cell surface	GO_BiologicalProcess-EBI-QuickGO-GOA_20.11.2017_00h00	0.0350055	0.0412161	0.0350055	0.0405327	[5]	Group16	5.08475	3	[ABCA12, KCNAB2, RAB11FIP5]
KEGG:05416	Viral myocarditis	KEGG_20.11.2017	0.0350055	0.0412161	0.0389782	0.0408343	[-1]	Group21	5.08475	3	[HLA-A, HLA-B, HLA-DQB1]
GO:0001910	regulation of leukocyte mediated cytotoxicity	GO_BiologicalProcess-EBI-QuickGO-GOA_20.11.2017_00h00	0.038083	0.0441279	0.0389782	0.0408343	[3, 4]	Group21	4.91803	3	[HLA-A, HLA-B, P2RX7]
GO:0001190	transcriptional activator activity, RNA polymerase II transcription factor binding	GO_MolecularFunction-EBI-QuickGO-GOA_20.11.2017_00h00	0.038083	0.0441279	0.038083	0.0418913	[5]	Group05	4.91803	3	[FOS, NFE2L1, WWOX]
GO:0018149	peptide cross-linking	GO_BiologicalProcess-EBI-QuickGO-GOA_20.11.2017_00h00	0.0396718	0.0452507	0.0396718	0.0396718	[6, 7]	Group02	4.83871	3	[DSP, SPRR1B, TGM4]
GO:0035082	axoneme assembly	GO_BiologicalProcess-EBI-QuickGO-GOA_20.11.2017_00h00	0.0396718	0.0452507	0.00299708	0.016484	[4, 5, 6, 7]	Group20	4.83871	3	[ARMC4, DRC1, RP1L1]
GO:0012507	ER to Golgi transport vesicle membrane	GO_CellularComponent-EBI-QuickGO-GOA_20.11.2017_00h00	0.042949	0.0482351	0.0389782	0.0408343	[4, 5, 6, 7, 8, 9, 10, 11]	Group21	4.6875	3	[HLA-A, HLA-B, HLA-DQB1]

[truncated: 1 more sheets: Table S10]
